# Supplementary material for: (Biphenyl-2-yl)bromidobis(2-methyl­tetra­hydro­furan-κO)magnesium(II)
Source: Acta Crystallogr Sect E Struct Rep Online. 2009 Apr 8;65(Pt 5):m493. doi: 10.1107/S1600536809012185 (PMC2977557; doi:10.1107/S1600536809012185)
Supplement: Supplementary file 1 [file e-65-0m493-sup1.cif]

##############################################################################
###                                                                        ###
###        Electronic paper (Acta Crystallographica Section E)             ###
###                                                                        ###
##############################################################################
#                                                                            #
# This CIF contains the data in a paper accepted for publication in Acta     #
# Crystallographica Section E. It conforms to the requirements of Notes      #
# for Authors for Section E, and has been peer reviewed under the auspices   #
# of the IUCr Commission on Journals.                                        #
#                                                                            #
# Full details of the Crystallographic Information File format               #
# are given in the paper "The Crystallographic Information File (CIF):       #
# a New Standard Archive File for Crystallography" by S. R. Hall, F. H.      #
# Allen and I. D. Brown [Acta Cryst. (1991), A47, 655-685].                  #
#                                                                            #
# The current version of the core CIF dictionary is obtainable from          #
# ftp://ftp.iucr.org/pub/cif_core.dic. The current version number is 2.4.    #
#                                                                            #
# Software is freely available for graphical display of the structure(s) in  #
# this CIF.  For information consult the CIF home page http://www.iucr.org/  #
# cif/home.html                                                              #
#                                                                            #
# This file may be used for bona fide research purposes within the           #
# scientific community so long as proper attribution is given to the journal # 
# article from which it was obtained.                                        #
#                                                                            #
##############################################################################
                                             
data_I
_audit_creation_method     SHELXL-97
_chemical_name_systematic
;
(Biphenyl-2-yl)bromidobis(2-methyltetrahydrofuran-\k<i>O</i>)magnesium(II)
;
_chemical_name_common     ?
_chemical_formula_moiety     'C22 H29 Br Mg O2'
_chemical_formula_sum     'C22 H29 Br Mg O2'
_chemical_formula_iupac     '[Mg Br (C12 H9) (C5 H10 O)2]'
_chemical_formula_weight     429.67
_chemical_melting_point     ?
_symmetry_cell_setting     Monoclinic
_symmetry_space_group_name_H-M     'P 21/n'
_symmetry_space_group_name_Hall     '-P 2yn'
loop_
    _symmetry_equiv_pos_as_xyz
    'x, y, z'
    '-x+1/2, y+1/2, -z+1/2'
    '-x, -y, -z'
    'x-1/2, -y-1/2, z-1/2'
_cell_length_a     11.6887(5)
_cell_length_b     16.8061(9)
_cell_length_c     11.7888(5)
_cell_angle_alpha     90.00
_cell_angle_beta     103.757(4)
_cell_angle_gamma     90.00
_cell_volume     2249.38(18)
_cell_formula_units_Z     4
_cell_measurement_reflns_used     40381
_cell_measurement_theta_min     3.6
_cell_measurement_theta_max     26.6
_cell_measurement_temperature     173(2)
_exptl_crystal_description     block
_exptl_crystal_colour     colourless
_exptl_crystal_size_max     0.29
_exptl_crystal_size_mid     0.28
_exptl_crystal_size_min     0.26
_exptl_crystal_density_diffrn     1.269
_exptl_crystal_density_meas     ?
_exptl_crystal_density_method     'not measured'
_exptl_crystal_F_000     896
_exptl_absorpt_coefficient_mu     1.867
_exptl_absorpt_correction_type     multi-scan
_exptl_absorpt_process_details     '(MULABS; Spek, 2003; Blessing, 1995)'
_exptl_absorpt_correction_T_min     0.6135
_exptl_absorpt_correction_T_max     0.6424
_exptl_special_details
;
;
_diffrn_ambient_temperature     173(2)
_diffrn_radiation_type     MoK\a
_diffrn_radiation_wavelength     0.71073
_diffrn_radiation_source     'fine-focus sealed tube'
_diffrn_radiation_monochromator     graphite
_diffrn_measurement_device_type     'Stoe IPDSII two-circle'
_diffrn_measurement_method     \w
_diffrn_detector_area_resol_mean     ?
_diffrn_reflns_number     54470
_diffrn_reflns_av_R_equivalents     0.0694
_diffrn_reflns_av_sigmaI/netI     0.0239
_diffrn_reflns_theta_min     3.56
_diffrn_reflns_theta_max     25.35
_diffrn_reflns_theta_full     25.00
_diffrn_measured_fraction_theta_max     0.998
_diffrn_measured_fraction_theta_full     0.997
_diffrn_reflns_limit_h_min     -14
_diffrn_reflns_limit_h_max     14
_diffrn_reflns_limit_k_min     -20
_diffrn_reflns_limit_k_max     20
_diffrn_reflns_limit_l_min     -14
_diffrn_reflns_limit_l_max     14
_diffrn_standards_number     0
_diffrn_standards_interval_count     .
_diffrn_standards_interval_time     .
_diffrn_standards_decay_%     ?
_refine_special_details
;
Refinement of <i>F</i>^2^ against ALL reflections. The weighted <i>R</i>-factor
<i>wR</i> and goodness of fit <i>S</i> are based on <i>F</i>^2^, conventional
<i>R</i>-factors <i>R</i> are based on <i>F</i>, with <i>F</i> set to zero for
negative <i>F</i>^2^. The threshold expression of <i>F</i>^2^ >
\s(<i>F</i>^2^) is used only for calculating <i>R</i>-factors(gt) <i>etc</i>.
and is not relevant to the choice of reflections for refinement.
<i>R</i>-factors based on <i>F</i>^2^ are statistically about twice as large
as those based on <i>F</i>, and <i>R</i>- factors based on ALL data will be
even larger.
;
_reflns_number_total     4107
_reflns_number_gt     3484
_reflns_threshold_expression     I>2\s(I)
_refine_ls_structure_factor_coef     Fsqd
_refine_ls_matrix_type     full
_refine_ls_R_factor_all     0.0562
_refine_ls_R_factor_gt     0.0453
_refine_ls_wR_factor_gt     0.1025
_refine_ls_wR_factor_ref     0.1077
_refine_ls_goodness_of_fit_ref     1.045
_refine_ls_restrained_S_all     1.045
_refine_ls_number_reflns     4107
_refine_ls_number_parameters     236
_refine_ls_number_restraints     0
_refine_ls_hydrogen_treatment     constr
_refine_ls_weighting_scheme     calc
_refine_ls_weighting_details
         'calc w=1/[\s^2^(Fo^2^)+(0.0462P)^2^+2.3133P] where P=(Fo^2^+2Fc^2^)/3'
_atom_sites_solution_hydrogens     geom
_atom_sites_solution_primary     direct
_atom_sites_solution_secondary     difmap
_refine_ls_shift/su_max     0.000
_refine_ls_shift/su_mean     0.000
_refine_diff_density_max     0.761
_refine_diff_density_min     -0.407
_refine_ls_extinction_method     'SHELXL97 (Sheldrick, 2008)'
_refine_ls_extinction_coef     0.0043(6)
_refine_ls_extinction_expression
                                  'Fc^*^=kFc[1+0.001xFc^2^\l^3^/sin(2\q)]^-1/4^'
loop_
    _atom_type_symbol
    _atom_type_description
    _atom_type_scat_dispersion_real
    _atom_type_scat_dispersion_imag
    _atom_type_scat_source
    'C' 'C' 0.0033 0.0016
                         'International Tables Vol C Tables 4.2.6.8 and 6.1.1.4'
    'H' 'H' 0.0000 0.0000
                         'International Tables Vol C Tables 4.2.6.8 and 6.1.1.4'
    'Br' 'Br' -0.2901 2.4595
                         'International Tables Vol C Tables 4.2.6.8 and 6.1.1.4'
    'Mg' 'Mg' 0.0486 0.0363
                         'International Tables Vol C Tables 4.2.6.8 and 6.1.1.4'
    'O' 'O' 0.0106 0.0060
                         'International Tables Vol C Tables 4.2.6.8 and 6.1.1.4'
_computing_data_collection     'X-AREA (Stoe & Cie, 2001)'
_computing_cell_refinement     'X-AREA (Stoe & Cie, 2001)'
_computing_data_reduction     'X-AREA (Stoe & Cie, 2001)'
_computing_structure_solution     'SHELXS97 (Sheldrick, 2008)'
_computing_structure_refinement     'SHELXL97 (Sheldrick, 2008)'
_computing_molecular_graphics     'XP in SHELXTL-Plus (Sheldrick, 2008)'
_computing_publication_material     'SHELXL97 (Sheldrick, 2008)'
loop_
    _atom_site_type_symbol
    _atom_site_label
    _atom_site_fract_x
    _atom_site_fract_y
    _atom_site_fract_z
    _atom_site_U_iso_or_equiv
    _atom_site_adp_type
    _atom_site_calc_flag
    _atom_site_refinement_flags
    _atom_site_occupancy
    _atom_site_disorder_assembly
    _atom_site_disorder_group
    Mg Mg1 0.56815(8) 0.31486(6) 0.70780(8) 0.0349(2) Uani d . 1 . .
    Br Br1 0.60093(3) 0.24360(2) 0.89652(3) 0.05398(15) Uani d . 1 . .
    O O1 0.4214(2) 0.38260(15) 0.6841(2) 0.0572(6) Uani d . 1 . .
    C C2 0.4112(4) 0.4578(4) 0.6045(5) 0.0967(17) Uani d . 1 . .
    H H2A 0.4898 0.4781 0.6011 0.116 Uiso calc R 1 . .
    H H2B 0.3649 0.4465 0.5243 0.116 Uiso calc R 1 . .
    C C3 0.3515(7) 0.5122(4) 0.6625(8) 0.159(4) Uani d . 1 . .
    H H3A 0.3114 0.5542 0.6085 0.190 Uiso calc R 1 . .
    H H3B 0.4067 0.5376 0.7296 0.190 Uiso calc R 1 . .
    C C4 0.2618(6) 0.4595(5) 0.7036(7) 0.145(3) Uani d . 1 . .
    H H4A 0.2312 0.4860 0.7653 0.173 Uiso calc R 1 . .
    H H4B 0.1951 0.4450 0.6379 0.173 Uiso calc R 1 . .
    C C5 0.3367(5) 0.3866(6) 0.7512(5) 0.143(3) Uani d . 1 . .
    H H5 0.3763 0.3948 0.8354 0.172 Uiso calc R 1 . .
    C C6 0.2702(6) 0.3147(6) 0.7372(7) 0.170(4) Uani d . 1 . .
    H H6A 0.3212 0.2705 0.7720 0.256 Uiso calc R 1 . .
    H H6B 0.2383 0.3044 0.6539 0.256 Uiso calc R 1 . .
    H H6C 0.2052 0.3199 0.7762 0.256 Uiso calc R 1 . .
    O O11 0.50159(19) 0.23129(11) 0.58553(18) 0.0412(5) Uani d . 1 . .
    C C12 0.4587(3) 0.2531(2) 0.4632(3) 0.0536(8) Uani d . 1 . .
    H H12A 0.4940 0.3040 0.4464 0.064 Uiso calc R 1 . .
    H H12B 0.3718 0.2587 0.4430 0.064 Uiso calc R 1 . .
    C C13 0.4955(5) 0.1870(3) 0.3968(4) 0.0852(15) Uani d . 1 . .
    H H13A 0.4355 0.1777 0.3231 0.102 Uiso calc R 1 . .
    H H13B 0.5713 0.1998 0.3774 0.102 Uiso calc R 1 . .
    C C14 0.5080(4) 0.1158(2) 0.4719(4) 0.0672(11) Uani d . 1 . .
    H H14A 0.5833 0.0884 0.4732 0.081 Uiso calc R 1 . .
    H H14B 0.4426 0.0782 0.4422 0.081 Uiso calc R 1 . .
    C C15 0.5056(3) 0.14444(18) 0.5944(3) 0.0521(9) Uani d . 1 . .
    H H15 0.5799 0.1279 0.6508 0.063 Uiso calc R 1 . .
    C C16 0.4023(4) 0.1148(3) 0.6359(4) 0.0790(13) Uani d . 1 . .
    H H16A 0.4065 0.1351 0.7147 0.119 Uiso calc R 1 . .
    H H16B 0.4032 0.0565 0.6373 0.119 Uiso calc R 1 . .
    H H16C 0.3294 0.1334 0.5829 0.119 Uiso calc R 1 . .
    C C21 0.7121(2) 0.37048(16) 0.6550(2) 0.0341(6) Uani d . 1 . .
    C C22 0.7636(2) 0.44648(17) 0.6866(3) 0.0395(7) Uani d . 1 . .
    C C23 0.8611(3) 0.4719(2) 0.6460(3) 0.0549(9) Uani d . 1 . .
    H H23 0.8928 0.5234 0.6666 0.066 Uiso calc R 1 . .
    C C24 0.9121(3) 0.4234(3) 0.5767(4) 0.0627(11) Uani d . 1 . .
    H H24 0.9794 0.4411 0.5518 0.075 Uiso calc R 1 . .
    C C25 0.8648(3) 0.3495(2) 0.5439(3) 0.0542(9) Uani d . 1 . .
    H H25 0.8986 0.3159 0.4959 0.065 Uiso calc R 1 . .
    C C26 0.7668(3) 0.32490(18) 0.5821(3) 0.0419(7) Uani d . 1 . .
    H H26 0.7345 0.2741 0.5577 0.050 Uiso calc R 1 . .
    C C31 0.6804(3) 0.4711(2) 0.8611(3) 0.0483(8) Uani d . 1 . .
    H H31 0.6914 0.4163 0.8802 0.058 Uiso calc R 1 . .
    C C32 0.7136(3) 0.50025(17) 0.7624(3) 0.0442(8) Uani d . 1 . .
    C C33 0.6971(4) 0.5819(2) 0.7384(3) 0.0638(11) Uani d . 1 . .
    H H33 0.7205 0.6039 0.6732 0.077 Uiso calc R 1 . .
    C C34 0.6474(5) 0.6307(2) 0.8081(4) 0.0854(16) Uani d . 1 . .
    H H34 0.6354 0.6855 0.7890 0.102 Uiso calc R 1 . .
    C C35 0.6154(4) 0.6014(3) 0.9041(4) 0.0853(16) Uani d . 1 . .
    H H35 0.5821 0.6356 0.9517 0.102 Uiso calc R 1 . .
    C C36 0.6318(4) 0.5206(2) 0.9319(3) 0.0656(11) Uani d . 1 . .
    H H36 0.6099 0.4997 0.9986 0.079 Uiso calc R 1 . .
loop_
    _atom_site_aniso_label
    _atom_site_aniso_U_11
    _atom_site_aniso_U_22
    _atom_site_aniso_U_33
    _atom_site_aniso_U_12
    _atom_site_aniso_U_13
    _atom_site_aniso_U_23
    Mg1 0.0308(5) 0.0364(5) 0.0377(5) -0.0051(4) 0.0085(4) -0.0023(4)
    Br1 0.0496(2) 0.0716(3) 0.0401(2) -0.01271(17) 0.00923(14) 0.00894(16)
    O1 0.0412(13) 0.0673(16) 0.0586(15) 0.0132(11) 0.0029(11) -0.0154(12)
    C2 0.059(3) 0.116(4) 0.106(4) 0.027(3) 0.002(3) 0.014(3)
    C3 0.129(6) 0.114(5) 0.174(8) 0.051(5) -0.082(6) -0.039(5)
    C4 0.103(5) 0.204(8) 0.133(6) 0.102(6) 0.039(4) -0.001(5)
    C5 0.080(4) 0.269(10) 0.082(4) 0.081(5) 0.023(3) -0.001(5)
    C6 0.086(5) 0.277(12) 0.145(7) -0.072(6) 0.022(4) 0.027(7)
    O11 0.0477(12) 0.0308(11) 0.0408(11) -0.0064(9) 0.0017(9) 0.0021(8)
    C12 0.065(2) 0.0477(19) 0.0407(17) -0.0002(17) -0.0019(15) 0.0043(15)
    C13 0.137(5) 0.065(3) 0.054(2) -0.002(3) 0.024(3) -0.013(2)
    C14 0.072(3) 0.050(2) 0.075(3) 0.0072(19) 0.009(2) -0.0172(19)
    C15 0.054(2) 0.0317(16) 0.061(2) -0.0068(14) -0.0061(16) 0.0057(15)
    C16 0.090(3) 0.069(3) 0.073(3) -0.043(2) 0.010(2) 0.003(2)
    C21 0.0299(13) 0.0292(14) 0.0409(15) 0.0013(11) 0.0038(11) 0.0036(12)
    C22 0.0312(14) 0.0343(15) 0.0451(17) -0.0061(12) -0.0063(12) 0.0082(13)
    C23 0.0436(19) 0.054(2) 0.058(2) -0.0204(16) -0.0055(16) 0.0150(17)
    C24 0.0345(17) 0.086(3) 0.067(2) -0.0100(18) 0.0113(16) 0.025(2)
    C25 0.0435(18) 0.066(2) 0.057(2) 0.0104(17) 0.0198(16) 0.0174(18)
    C26 0.0397(16) 0.0364(16) 0.0507(18) 0.0063(13) 0.0129(14) 0.0064(13)
    C31 0.0481(18) 0.0392(17) 0.0478(19) 0.0046(14) -0.0079(14) -0.0072(14)
    C32 0.0417(16) 0.0341(16) 0.0450(18) -0.0045(13) -0.0132(13) -0.0052(13)
    C33 0.082(3) 0.0333(18) 0.055(2) -0.0038(17) -0.0242(19) -0.0040(16)
    C34 0.124(4) 0.038(2) 0.065(3) 0.015(2) -0.035(3) -0.017(2)
    C35 0.103(4) 0.064(3) 0.066(3) 0.033(2) -0.025(3) -0.034(2)
    C36 0.069(2) 0.068(2) 0.049(2) 0.013(2) -0.0076(18) -0.0172(18)
_geom_special_details
;
All e.s.d.'s (except the e.s.d. in the dihedral angle between two l.s. planes)
are estimated using the full covariance matrix. The cell e.s.d.'s are taken
into account individually in the estimation of e.s.d.'s in distances, angles
and torsion angles; correlations between e.s.d.'s in cell parameters are only
used when they are defined by crystal symmetry. An approximate (isotropic)
treatment of cell e.s.d.'s is used for estimating e.s.d.'s involving l.s.
planes.
;
loop_
    _geom_bond_atom_site_label_1
    _geom_bond_atom_site_label_2
    _geom_bond_site_symmetry_2
    _geom_bond_distance
    _geom_bond_publ_flag
    Mg1 O1 . 2.022(2) y
    Mg1 O11 . 2.030(2) y
    Mg1 C21 . 2.143(3) y
    Mg1 Br1 . 2.4750(10) y
    O1 C5 . 1.408(6) ?
    O1 C2 . 1.562(6) ?
    C2 C3 . 1.421(9) ?
    C2 H2A . 0.9900 ?
    C2 H2B . 0.9900 ?
    C3 C4 . 1.536(11) ?
    C3 H3A . 0.9900 ?
    C3 H3B . 0.9900 ?
    C4 C5 . 1.533(9) ?
    C4 H4A . 0.9900 ?
    C4 H4B . 0.9900 ?
    C5 C6 . 1.425(11) ?
    C5 H5 . 1.0000 ?
    C6 H6A . 0.9800 ?
    C6 H6B . 0.9800 ?
    C6 H6C . 0.9800 ?
    O11 C12 . 1.456(4) ?
    O11 C15 . 1.463(4) ?
    C12 C13 . 1.481(5) ?
    C12 H12A . 0.9900 ?
    C12 H12B . 0.9900 ?
    C13 C14 . 1.475(6) ?
    C13 H13A . 0.9900 ?
    C13 H13B . 0.9900 ?
    C14 C15 . 1.529(5) ?
    C14 H14A . 0.9900 ?
    C14 H14B . 0.9900 ?
    C15 C16 . 1.492(5) ?
    C15 H15 . 1.0000 ?
    C16 H16A . 0.9800 ?
    C16 H16B . 0.9800 ?
    C16 H16C . 0.9800 ?
    C21 C26 . 1.412(4) ?
    C21 C22 . 1.424(4) ?
    C22 C23 . 1.403(5) ?
    C22 C32 . 1.485(5) ?
    C23 C24 . 1.385(6) ?
    C23 H23 . 0.9500 ?
    C24 C25 . 1.377(6) ?
    C24 H24 . 0.9500 ?
    C25 C26 . 1.390(4) ?
    C25 H25 . 0.9500 ?
    C26 H26 . 0.9500 ?
    C31 C36 . 1.393(5) ?
    C31 C32 . 1.399(5) ?
    C31 H31 . 0.9500 ?
    C32 C33 . 1.404(4) ?
    C33 C34 . 1.384(6) ?
    C33 H33 . 0.9500 ?
    C34 C35 . 1.366(7) ?
    C34 H34 . 0.9500 ?
    C35 C36 . 1.398(6) ?
    C35 H35 . 0.9500 ?
    C36 H36 . 0.9500 ?
loop_
    _geom_angle_atom_site_label_1
    _geom_angle_atom_site_label_2
    _geom_angle_atom_site_label_3
    _geom_angle_site_symmetry_1
    _geom_angle_site_symmetry_3
    _geom_angle
    _geom_angle_publ_flag
    O1 Mg1 O11 . . 97.02(10) y
    O1 Mg1 C21 . . 114.41(11) y
    O11 Mg1 C21 . . 106.87(11) y
    O1 Mg1 Br1 . . 109.97(9) y
    O11 Mg1 Br1 . . 104.75(7) y
    C21 Mg1 Br1 . . 120.53(8) y
    C5 O1 C2 . . 109.6(4) ?
    C5 O1 Mg1 . . 129.5(3) ?
    C2 O1 Mg1 . . 118.7(2) ?
    C3 C2 O1 . . 102.0(5) ?
    C3 C2 H2A . . 111.4 ?
    O1 C2 H2A . . 111.4 ?
    C3 C2 H2B . . 111.4 ?
    O1 C2 H2B . . 111.4 ?
    H2A C2 H2B . . 109.2 ?
    C2 C3 C4 . . 103.3(6) ?
    C2 C3 H3A . . 111.1 ?
    C4 C3 H3A . . 111.1 ?
    C2 C3 H3B . . 111.1 ?
    C4 C3 H3B . . 111.1 ?
    H3A C3 H3B . . 109.1 ?
    C5 C4 C3 . . 101.7(5) ?
    C5 C4 H4A . . 111.4 ?
    C3 C4 H4A . . 111.4 ?
    C5 C4 H4B . . 111.4 ?
    C3 C4 H4B . . 111.4 ?
    H4A C4 H4B . . 109.3 ?
    O1 C5 C6 . . 109.4(6) ?
    O1 C5 C4 . . 104.4(6) ?
    C6 C5 C4 . . 112.8(7) ?
    O1 C5 H5 . . 110.0 ?
    C6 C5 H5 . . 110.0 ?
    C4 C5 H5 . . 110.0 ?
    C5 C6 H6A . . 109.5 ?
    C5 C6 H6B . . 109.5 ?
    H6A C6 H6B . . 109.5 ?
    C5 C6 H6C . . 109.5 ?
    H6A C6 H6C . . 109.5 ?
    H6B C6 H6C . . 109.5 ?
    C12 O11 C15 . . 108.6(2) ?
    C12 O11 Mg1 . . 120.80(18) ?
    C15 O11 Mg1 . . 129.73(19) ?
    O11 C12 C13 . . 105.0(3) ?
    O11 C12 H12A . . 110.7 ?
    C13 C12 H12A . . 110.7 ?
    O11 C12 H12B . . 110.7 ?
    C13 C12 H12B . . 110.7 ?
    H12A C12 H12B . . 108.8 ?
    C14 C13 C12 . . 106.9(3) ?
    C14 C13 H13A . . 110.3 ?
    C12 C13 H13A . . 110.3 ?
    C14 C13 H13B . . 110.3 ?
    C12 C13 H13B . . 110.3 ?
    H13A C13 H13B . . 108.6 ?
    C13 C14 C15 . . 106.8(3) ?
    C13 C14 H14A . . 110.4 ?
    C15 C14 H14A . . 110.4 ?
    C13 C14 H14B . . 110.4 ?
    C15 C14 H14B . . 110.4 ?
    H14A C14 H14B . . 108.6 ?
    O11 C15 C16 . . 110.0(3) ?
    O11 C15 C14 . . 104.7(3) ?
    C16 C15 C14 . . 113.8(3) ?
    O11 C15 H15 . . 109.4 ?
    C16 C15 H15 . . 109.4 ?
    C14 C15 H15 . . 109.4 ?
    C15 C16 H16A . . 109.5 ?
    C15 C16 H16B . . 109.5 ?
    H16A C16 H16B . . 109.5 ?
    C15 C16 H16C . . 109.5 ?
    H16A C16 H16C . . 109.5 ?
    H16B C16 H16C . . 109.5 ?
    C26 C21 C22 . . 114.9(3) ?
    C26 C21 Mg1 . . 116.1(2) ?
    C22 C21 Mg1 . . 128.9(2) ?
    C23 C22 C21 . . 120.8(3) ?
    C23 C22 C32 . . 119.2(3) ?
    C21 C22 C32 . . 120.0(3) ?
    C24 C23 C22 . . 121.3(3) ?
    C24 C23 H23 . . 119.3 ?
    C22 C23 H23 . . 119.3 ?
    C25 C24 C23 . . 119.7(3) ?
    C25 C24 H24 . . 120.1 ?
    C23 C24 H24 . . 120.1 ?
    C24 C25 C26 . . 119.0(3) ?
    C24 C25 H25 . . 120.5 ?
    C26 C25 H25 . . 120.5 ?
    C25 C26 C21 . . 124.2(3) ?
    C25 C26 H26 . . 117.9 ?
    C21 C26 H26 . . 117.9 ?
    C36 C31 C32 . . 121.6(3) ?
    C36 C31 H31 . . 119.2 ?
    C32 C31 H31 . . 119.2 ?
    C31 C32 C33 . . 117.2(3) ?
    C31 C32 C22 . . 121.0(3) ?
    C33 C32 C22 . . 121.8(3) ?
    C34 C33 C32 . . 121.1(4) ?
    C34 C33 H33 . . 119.5 ?
    C32 C33 H33 . . 119.5 ?
    C35 C34 C33 . . 121.0(4) ?
    C35 C34 H34 . . 119.5 ?
    C33 C34 H34 . . 119.5 ?
    C34 C35 C36 . . 119.7(4) ?
    C34 C35 H35 . . 120.1 ?
    C36 C35 H35 . . 120.1 ?
    C31 C36 C35 . . 119.4(4) ?
    C31 C36 H36 . . 120.3 ?
    C35 C36 H36 . . 120.3 ?
loop_
    _geom_torsion_atom_site_label_1
    _geom_torsion_atom_site_label_2
    _geom_torsion_atom_site_label_3
    _geom_torsion_atom_site_label_4
    _geom_torsion_site_symmetry_1
    _geom_torsion_site_symmetry_2
    _geom_torsion_site_symmetry_3
    _geom_torsion_site_symmetry_4
    _geom_torsion
    _geom_torsion_publ_flag
    O11 Mg1 O1 C5 . . . . 101.5(5) ?
    C21 Mg1 O1 C5 . . . . -146.4(5) ?
    Br1 Mg1 O1 C5 . . . . -7.1(5) ?
    O11 Mg1 O1 C2 . . . . -97.5(3) ?
    C21 Mg1 O1 C2 . . . . 14.7(3) ?
    Br1 Mg1 O1 C2 . . . . 154.0(3) ?
    C5 O1 C2 C3 . . . . 20.6(6) ?
    Mg1 O1 C2 C3 . . . . -144.0(4) ?
    O1 C2 C3 C4 . . . . -38.6(5) ?
    C2 C3 C4 C5 . . . . 43.7(7) ?
    C2 O1 C5 C6 . . . . 127.7(6) ?
    Mg1 O1 C5 C6 . . . . -69.9(7) ?
    C2 O1 C5 C4 . . . . 6.8(7) ?
    Mg1 O1 C5 C4 . . . . 169.2(4) ?
    C3 C4 C5 O1 . . . . -29.7(8) ?
    C3 C4 C5 C6 . . . . -148.4(7) ?
    O1 Mg1 O11 C12 . . . . 60.3(3) ?
    C21 Mg1 O11 C12 . . . . -57.9(3) ?
    Br1 Mg1 O11 C12 . . . . 173.1(2) ?
    O1 Mg1 O11 C15 . . . . -131.4(3) ?
    C21 Mg1 O11 C15 . . . . 110.4(3) ?
    Br1 Mg1 O11 C15 . . . . -18.6(3) ?
    C15 O11 C12 C13 . . . . -28.8(4) ?
    Mg1 O11 C12 C13 . . . . 141.7(3) ?
    O11 C12 C13 C14 . . . . 25.2(5) ?
    C12 C13 C14 C15 . . . . -12.7(5) ?
    C12 O11 C15 C16 . . . . -102.0(3) ?
    Mg1 O11 C15 C16 . . . . 88.6(3) ?
    C12 O11 C15 C14 . . . . 20.7(4) ?
    Mg1 O11 C15 C14 . . . . -148.7(2) ?
    C13 C14 C15 O11 . . . . -4.6(4) ?
    C13 C14 C15 C16 . . . . 115.6(4) ?
    O1 Mg1 C21 C26 . . . . -130.5(2) ?
    O11 Mg1 C21 C26 . . . . -24.4(2) ?
    Br1 Mg1 C21 C26 . . . . 94.8(2) ?
    O1 Mg1 C21 C22 . . . . 52.0(3) ?
    O11 Mg1 C21 C22 . . . . 158.2(2) ?
    Br1 Mg1 C21 C22 . . . . -82.6(3) ?
    C26 C21 C22 C23 . . . . 0.3(4) ?
    Mg1 C21 C22 C23 . . . . 177.7(2) ?
    C26 C21 C22 C32 . . . . 179.6(3) ?
    Mg1 C21 C22 C32 . . . . -2.9(4) ?
    C21 C22 C23 C24 . . . . -1.6(5) ?
    C32 C22 C23 C24 . . . . 179.0(3) ?
    C22 C23 C24 C25 . . . . 1.7(5) ?
    C23 C24 C25 C26 . . . . -0.4(5) ?
    C24 C25 C26 C21 . . . . -1.0(5) ?
    C22 C21 C26 C25 . . . . 1.1(4) ?
    Mg1 C21 C26 C25 . . . . -176.7(2) ?
    C36 C31 C32 C33 . . . . 0.8(5) ?
    C36 C31 C32 C22 . . . . -179.0(3) ?
    C23 C22 C32 C31 . . . . -136.9(3) ?
    C21 C22 C32 C31 . . . . 43.7(4) ?
    C23 C22 C32 C33 . . . . 43.3(4) ?
    C21 C22 C32 C33 . . . . -136.1(3) ?
    C31 C32 C33 C34 . . . . -1.6(5) ?
    C22 C32 C33 C34 . . . . 178.2(3) ?
    C32 C33 C34 C35 . . . . 1.6(6) ?
    C33 C34 C35 C36 . . . . -0.7(7) ?
    C32 C31 C36 C35 . . . . 0.1(5) ?
    C34 C35 C36 C31 . . . . -0.1(6) ?
data_global
_journal_date_recd_electronic     2009-03-23
_journal_date_accepted     2009-04-01
_journal_name_full     'Acta Crystallographica, Section E'
_journal_year     2009
_journal_volume     65
_journal_issue      5
_journal_page_first     m493
_journal_page_last     m493
_journal_paper_category     QM
_journal_coeditor_code     HB2933
_publ_contact_author
;
      Dr. Michael Bolte
      Institut f\"ur Anorganische Chemie
      J. W. Goethe-Universit\"at
      Max-von-Laue-Strasse 7
      60438 Frankfurt/Main
      Germany
;
_publ_contact_author_email     bolte@chemie.uni-frankfurt.de
_publ_contact_author_fax     '49 69 798 29239'
_publ_contact_author_phone     '49 69 798 29136'
_publ_section_title
;
(Biphenyl-2-yl)bromidobis(2-methyltetrahydrofuran-\k<i>O</i>)magnesium(II)
;
loop_
    _publ_author_name
    _publ_author_address
    'Nordschild, Simon'
;
Chemetall GmbH, Lithium Division, Trakehner Strasse 3,
60487 Frankfurt am Main, Germany
;
    'Wohlgemuth, D.'
;
Chemetall GmbH, Lithium Division, Trakehner Strasse 3,
60487 Frankfurt am Main, Germany
;
    'Bolte, Michael'
;
Institut f\"ur Anorganische Chemie
J. W. Goethe-Universit\"at Frankfurt
Max-von-Laue-Strasse 7
60438 Frankfurt/Main
Germany
;
