# Supplementary material for: (Biphenyl-2-yl)bromidobis(2-methyl­tetra­hydro­furan-κO)magnesium(II)
Source: Acta Crystallogr Sect E Struct Rep Online. 2009 Apr 8;65(Pt 5):m493. doi: 10.1107/S1600536809012185 (PMC2977557; doi:10.1107/S1600536809012185)
Supplement: Supplementary file 2 [file e-65-0m493-Isup2.hkl]

# 
# h,k,l, Fc-squared, Fo-squared, sigma(Fo-squared) and status flag 
# 
data_I
_shelx_title '  te1 in P21/n' 
_shelx_refln_list_code          4 
_shelx_F_calc_maximum      362.36 
_exptl_crystal_F_000       896.00 
_reflns_d_resolution_high  0.8300 
 
loop_ 
 _symmetry_equiv_pos_as_xyz 
 'x, y, z' 
 '-x+1/2, y+1/2, -z+1/2' 
 '-x, -y, -z' 
 'x-1/2, -y-1/2, z-1/2' 
 
_cell_length_a    11.6887 
_cell_length_b    16.8061 
_cell_length_c    11.7888 
_cell_angle_alpha  90.000 
_cell_angle_beta  103.757 
_cell_angle_gamma  90.000 
 
_shelx_F_squared_multiplier     1.000 
 
loop_ 
 _refln_index_h 
 _refln_index_k 
 _refln_index_l 
 _refln_F_squared_calc 
 _refln_F_squared_meas 
 _refln_F_squared_sigma 
 _refln_observed_status 
   2   0   0     1795.67     1433.98     23.45 o 
   4   0   0     5930.84     5329.74     84.53 o 
   6   0   0     7480.96     7425.41    114.98 o 
   8   0   0      756.53      840.76     18.12 o 
  10   0   0     1825.92     1948.22     25.40 o 
  12   0   0      287.99      278.52     22.58 o 
   2   1   0      565.92      602.98     11.06 o 
   3   1   0    10571.53    10274.47     59.50 o 
   4   1   0     5140.79     4747.96     57.29 o 
   5   1   0       65.46       44.40      9.50 o 
   6   1   0      586.69      526.81     10.45 o 
   7   1   0     1055.06     1076.13     18.09 o 
   8   1   0     2348.97     2438.97     38.67 o 
   9   1   0      224.61      230.30     10.96 o 
  10   1   0      122.78      112.10     10.56 o 
  11   1   0        3.08       -3.67     10.21 o 
  12   1   0      429.19      423.25     13.55 o 
  13   1   0        2.64       10.23      9.91 o 
   2   2   0    20760.60    19911.34    219.78 o 
   3   2   0       71.55       55.25      8.84 o 
   4   2   0      227.64      203.54      9.54 o 
   5   2   0      557.80      457.22     11.10 o 
   6   2   0     2753.03     2703.02     30.24 o 
   7   2   0        6.60        4.66     10.20 o 
   8   2   0      191.55      194.70     10.97 o 
   9   2   0       19.02       22.11     10.79 o 
  10   2   0     1095.99     1098.86     12.39 o 
  11   2   0       60.81       89.34     10.85 o 
  12   2   0       82.27       88.93     10.50 o 
  13   2   0       84.25       99.21     11.11 o 
   1   3   0     3532.74     3203.58     29.93 o 
   2   3   0    46853.27    48870.70    582.21 o 
   3   3   0        1.24        7.62      8.43 o 
   4   3   0     6982.93     7327.21     61.17 o 
   5   3   0      908.86      922.52     11.66 o 
   6   3   0     4378.81     4594.08     25.36 o 
   7   3   0     1440.92     1518.12     18.31 o 
   8   3   0     4421.70     4670.69     45.96 o 
   9   3   0      927.42      997.24     12.50 o 
  10   3   0       79.95       77.66      9.97 o 
  11   3   0       17.33       31.05     10.10 o 
  12   3   0      243.81      244.89     10.77 o 
  13   3   0       47.09       60.54      9.93 o 
   0   4   0     5863.59     5090.52    108.08 o 
   1   4   0      195.42      234.10     10.16 o 
   2   4   0      194.53      299.22      9.60 o 
   3   4   0      396.64      409.68      9.90 o 
   4   4   0     2377.98     2190.00     36.21 o 
   5   4   0      643.73      657.84     10.93 o 
   6   4   0     1185.01     1197.66     11.47 o 
   7   4   0       58.93       55.49      9.47 o 
   8   4   0      451.71      475.48     11.01 o 
   9   4   0       71.69       78.91      9.55 o 
  10   4   0      752.08      746.74     11.81 o 
  11   4   0      224.74      286.69     10.91 o 
  12   4   0        2.83       10.71     10.10 o 
  13   4   0       99.65      118.92     10.45 o 
   1   5   0       31.48       32.98      8.53 o 
   2   5   0     7148.27     6844.15     50.76 o 
   3   5   0      228.73      147.73      9.39 o 
   4   5   0      269.45      312.31     20.79 o 
   5   5   0        1.90        2.58      8.69 o 
   6   5   0     3639.87     3421.92     49.24 o 
   7   5   0      757.62      821.16     11.51 o 
   8   5   0     1196.83     1181.27     15.19 o 
   9   5   0      230.60      288.36     11.07 o 
  10   5   0        5.89        5.92     10.46 o 
  11   5   0        0.06       19.40     10.13 o 
  12   5   0      564.75      531.56     11.38 o 
  13   5   0       39.31       34.97     10.12 o 
   0   6   0     3386.93     3150.06     58.22 o 
   1   6   0      197.14      255.24     11.09 o 
   2   6   0     3421.41     3435.53     30.52 o 
   3   6   0      280.80      277.95      9.00 o 
   4   6   0     2875.72     2566.92     26.36 o 
   5   6   0      176.85      182.34      8.82 o 
   6   6   0     1856.49     1942.34     19.87 o 
   7   6   0      418.39      455.92     10.05 o 
   8   6   0      310.33      357.19     10.82 o 
   9   6   0        3.33       -8.23     10.26 o 
  10   6   0     1518.77     1460.75     27.92 o 
  11   6   0      483.11      505.91     12.08 o 
  12   6   0       87.35       85.99     10.70 o 
  13   6   0        1.86       25.12     10.81 o 
   1   7   0      916.67      847.52     13.23 o 
   2   7   0      787.04      872.19     12.77 o 
   3   7   0      461.96      436.09      9.84 o 
   4   7   0       21.31       36.05      8.64 o 
   5   7   0       19.58       29.35      9.18 o 
   6   7   0     1542.28     1462.75     15.42 o 
   7   7   0       87.03       87.04      9.77 o 
   8   7   0     1520.03     1594.02     18.70 o 
   9   7   0      321.70      378.91     11.46 o 
  10   7   0      767.33      737.04     13.44 o 
  11   7   0        7.81       30.66     10.91 o 
  12   7   0      230.12      224.87     10.94 o 
   0   8   0    10226.27    10645.66    222.80 o 
   1   8   0     2681.42     2907.61     29.31 o 
   2   8   0      843.98      848.39     12.15 o 
   3   8   0      302.15      191.94     10.13 o 
   4   8   0     3443.94     3410.96     32.78 o 
   5   8   0      267.49      274.70      9.75 o 
   6   8   0       17.58       25.33      9.11 o 
   7   8   0       64.94       69.87      9.46 o 
   8   8   0      446.18      478.53     11.31 o 
   9   8   0       37.24       78.98     11.08 o 
  10   8   0     1340.71     1351.42     26.51 o 
  11   8   0       54.93       57.34     10.65 o 
  12   8   0       10.32       15.98      9.79 o 
   1   9   0      276.20      260.96     10.69 o 
   2   9   0      881.29     1047.31     13.00 o 
   3   9   0      979.15     1026.69     13.11 o 
   4   9   0        9.98        5.97      9.40 o 
   5   9   0      452.14      448.69     10.14 o 
   6   9   0      152.49      161.46     10.80 o 
   7   9   0      120.63      115.11      9.98 o 
   8   9   0     1312.28     1335.28     22.61 o 
   9   9   0        5.34       16.82     10.18 o 
  10   9   0       14.50       28.60     11.04 o 
  11   9   0      179.30      168.62     11.82 o 
  12   9   0      524.92      442.06     14.83 o 
   0  10   0     1928.74     2001.97     25.80 o 
   1  10   0      514.30      514.32     11.84 o 
   2  10   0      118.09      166.50     10.77 o 
   3  10   0     2843.87     2734.91     30.58 o 
   4  10   0      513.77      563.13     11.83 o 
   5  10   0      464.57      499.96     10.53 o 
   6  10   0      309.71      293.46      9.97 o 
   7  10   0      323.01      396.78     11.11 o 
   8  10   0      673.36      688.76     14.19 o 
   9  10   0       12.03       22.02     10.74 o 
  10  10   0      261.66      236.85     14.09 o 
  11  10   0       16.68       24.43     10.55 o 
   1  11   0     2053.46     2156.10     23.39 o 
   2  11   0     1739.88     1779.66     30.45 o 
   3  11   0        5.26       10.06     10.66 o 
   4  11   0      787.03      841.49     17.45 o 
   5  11   0      169.67      159.33     10.97 o 
   6  11   0     1097.93     1121.61     17.36 o 
   7  11   0        4.55       16.83      9.79 o 
   8  11   0      469.59      468.67     13.52 o 
   9  11   0      156.30      161.64     10.84 o 
  10  11   0        6.06        4.43     11.57 o 
  11  11   0        1.37       -0.62     10.98 o 
   0  12   0     1133.28     1062.98     20.82 o 
   1  12   0      285.63      242.28     12.01 o 
   2  12   0      129.15      141.25     11.86 o 
   3  12   0      833.24      872.91     12.73 o 
   4  12   0      261.04      291.19     11.36 o 
   5  12   0       25.10       45.09     11.44 o 
   6  12   0      494.81      486.20     12.80 o 
   7  12   0       15.68       45.75     10.06 o 
   8  12   0        5.96        4.88     10.62 o 
   9  12   0       40.78       51.37     11.22 o 
  10  12   0      145.28      145.22     11.52 o 
  11  12   0        1.50       10.52     10.75 o 
   1  13   0     1410.44     1415.97     15.80 o 
   2  13   0      872.54      858.95     15.06 o 
   3  13   0        0.97       17.51     10.65 o 
   4  13   0      467.41      456.75     12.35 o 
   5  13   0      559.88      585.04     12.77 o 
   6  13   0      267.61      299.64     11.97 o 
   7  13   0        6.81        7.03     11.33 o 
   8  13   0      286.25      264.67     14.65 o 
   9  13   0       16.88        2.95     10.20 o 
  10  13   0       98.69       75.18     11.25 o 
   0  14   0     2090.00     2199.55     42.58 o 
   1  14   0      271.93      227.88     13.02 o 
   2  14   0      561.37      567.20     12.50 o 
   3  14   0      107.17      100.30     10.98 o 
   4  14   0      440.04      449.09     15.67 o 
   5  14   0       60.97       59.66     10.95 o 
   6  14   0      836.26      787.05     19.48 o 
   7  14   0      200.76      206.61     12.97 o 
   8  14   0        8.38       25.00     11.49 o 
   9  14   0       26.45       20.60      9.96 o 
   1  15   0      279.83      271.00     12.72 o 
   2  15   0      642.63      569.65     12.96 o 
   3  15   0       88.55       85.32     11.62 o 
   4  15   0      213.26      205.25     11.66 o 
   5  15   0       11.46        2.70     12.77 o 
   6  15   0       26.37       29.66     11.62 o 
   7  15   0        3.10        7.71     11.73 o 
   8  15   0      119.15      118.58     13.47 o 
   9  15   0      172.81      161.81     12.55 o 
   0  16   0     1365.42     1384.68     24.76 o 
   1  16   0        4.55       13.35     10.43 o 
   2  16   0       82.40       90.78     11.78 o 
   3  16   0      282.77      262.22     12.80 o 
   4  16   0        9.90       23.88     12.08 o 
   5  16   0       76.26      115.41     12.66 o 
   6  16   0      618.07      567.38     16.70 o 
   7  16   0       55.52       58.74     13.44 o 
   8  16   0       27.76       52.36     11.91 o 
   1  17   0       26.69       21.04     11.19 o 
   2  17   0      241.14      261.70     11.18 o 
   3  17   0       22.35       36.59     12.13 o 
   4  17   0      174.43      175.82     11.91 o 
   5  17   0        2.22       14.04     12.83 o 
   6  17   0        0.56       -1.90     12.14 o 
   7  17   0       15.54       27.79     13.13 o 
   0  18   0      322.93      282.16     17.06 o 
   1  18   0        1.74       26.14     10.64 o 
   2  18   0       55.86       47.74     12.08 o 
   3  18   0       39.16       22.77     12.32 o 
   4  18   0      188.76      180.21     12.43 o 
   5  18   0      106.92      122.57     11.45 o 
   6  18   0        4.34        2.78     11.76 o 
   1  19   0        0.70       -2.62     10.67 o 
   2  19   0       66.63       58.69     12.67 o 
   3  19   0        9.78       23.32     11.38 o 
   4  19   0       19.63       26.21     12.51 o 
   0  20   0        4.55       20.03     14.28 o 
   1  20   0        7.12       16.75     10.31 o 
   2  20   0       15.89       39.01     10.14 o 
 -13   0   1       75.19       86.11     15.91 o 
 -11   0   1       21.09       12.24     17.95 o 
  -9   0   1     2124.22     2071.13     54.90 o 
  -7   0   1      292.62      254.98     18.51 o 
  -5   0   1    15535.02    15772.47    145.15 o 
  -3   0   1    49286.24    50325.02    565.53 o 
   3   0   1     8097.86     7619.00     71.98 o 
   5   0   1     9422.46     9937.98    156.50 o 
   7   0   1     1178.33     1261.01     18.34 o 
   9   0   1       81.09      106.91     15.97 o 
  11   0   1      222.46      189.50     14.90 o 
  13   0   1       80.18       80.84     16.33 o 
 -13   1   1      417.43      375.12     12.55 o 
 -12   1   1       12.94       14.02     10.36 o 
 -11   1   1     1471.57     1408.37     29.60 o 
 -10   1   1       60.63       73.05     10.67 o 
  -9   1   1       85.97      126.12     10.83 o 
  -8   1   1       37.80       34.83     10.25 o 
  -7   1   1     6235.33     6081.25    113.52 o 
  -6   1   1      127.04      134.70     10.30 o 
  -5   1   1     3704.97     3828.70     37.02 o 
  -4   1   1     1499.60     1587.95     24.58 o 
  -3   1   1     7585.41     6990.24    135.56 o 
  -2   1   1     2280.45     1968.77     21.65 o 
   2   1   1     1106.03     1223.58     13.36 o 
   3   1   1     8152.88     7834.20     61.54 o 
   4   1   1      338.46      427.83      9.69 o 
   5   1   1     3593.95     3668.37     51.38 o 
   6   1   1     2893.06     3195.43     30.69 o 
   7   1   1       15.84       37.57     10.15 o 
   8   1   1        0.11       11.81      9.95 o 
   9   1   1     1376.87     1414.19     20.34 o 
  10   1   1        1.94       11.69     10.46 o 
  11   1   1       25.46       28.66     10.71 o 
  12   1   1        4.94       33.63      9.40 o 
  13   1   1      133.22      101.34     10.56 o 
 -13   2   1      243.26      227.15     10.71 o 
 -12   2   1       30.20       26.31     10.99 o 
 -11   2   1      245.68      236.46      9.90 o 
 -10   2   1       93.70       80.41     10.15 o 
  -9   2   1     2259.10     2315.22     19.52 o 
  -8   2   1      334.99      290.16      9.83 o 
  -7   2   1       91.53      110.51      9.42 o 
  -6   2   1     1099.47     1150.92     16.41 o 
  -5   2   1    12105.08    12555.89     99.96 o 
  -4   2   1     1350.52     1442.99     14.68 o 
  -3   2   1    29047.97    28197.18    324.10 o 
  -2   2   1      400.89      498.09     11.27 o 
   1   2   1      407.56      338.17      9.50 o 
   2   2   1      533.34      685.81     10.81 o 
   3   2   1     3893.70     3985.73     28.68 o 
   4   2   1      516.59      593.04     10.91 o 
   5   2   1     4163.81     3939.18     35.55 o 
   6   2   1     1992.10     2002.03     29.57 o 
   7   2   1     3465.50     3580.51     18.43 o 
   8   2   1      432.78      434.63     11.77 o 
   9   2   1       46.55       44.62     10.98 o 
  10   2   1      109.64      122.23      9.76 o 
  11   2   1      228.20      224.78     11.07 o 
  12   2   1       65.18       48.79     10.54 o 
  13   2   1        6.81       14.87     11.01 o 
 -13   3   1      100.10       89.39     10.26 o 
 -12   3   1      323.32      296.94     10.86 o 
 -11   3   1      846.27      788.29     12.98 o 
 -10   3   1      205.50      217.59     10.40 o 
  -9   3   1      362.90      366.33     11.24 o 
  -8   3   1       39.22       45.37      9.98 o 
  -7   3   1     2806.15     2853.90     35.53 o 
  -6   3   1      666.02      800.46     11.91 o 
  -5   3   1     1742.12     1538.99     13.61 o 
  -4   3   1        5.82       24.19     10.19 o 
  -3   3   1     5005.59     4659.07     43.41 o 
  -2   3   1      739.40      678.40     11.22 o 
  -1   3   1    19141.41    17713.62    234.66 o 
   0   3   1      117.81      106.26      9.21 o 
   1   3   1      214.15      152.56      8.86 o 
   2   3   1     8797.61     8751.84    114.25 o 
   3   3   1    15257.25    14978.44    111.40 o 
   4   3   1     2726.77     2567.30     26.71 o 
   5   3   1      940.33      954.42     11.94 o 
   6   3   1      470.15      451.55     10.10 o 
   7   3   1     1511.37     1540.11     13.14 o 
   8   3   1      110.98      128.39     10.68 o 
   9   3   1     1111.76     1101.94     13.55 o 
  10   3   1       21.11       19.07      9.38 o 
  11   3   1       95.55      101.38     10.11 o 
  12   3   1       24.69       13.16     10.57 o 
  13   3   1      135.59       98.53     11.11 o 
 -13   4   1      313.85      268.80     11.03 o 
 -12   4   1       29.90       54.87     10.37 o 
 -11   4   1      222.16      213.21     10.87 o 
 -10   4   1        5.20       12.56      9.85 o 
  -9   4   1     2093.35     2187.03     16.93 o 
  -8   4   1      254.79      280.10      9.88 o 
  -7   4   1      305.18      260.74     10.47 o 
  -6   4   1      235.25      170.89     10.23 o 
  -5   4   1     3496.07     3538.60     22.67 o 
  -4   4   1       93.31      110.64     10.01 o 
  -3   4   1    11925.91    11915.14    145.61 o 
  -2   4   1      158.02      155.27      8.64 o 
  -1   4   1      662.00      578.52     12.58 o 
   0   4   1      175.52      134.85     10.55 o 
   1   4   1    11304.14    11833.70    129.25 o 
   2   4   1     1157.24     1156.78     12.61 o 
   3   4   1     1807.89     1495.23     22.30 o 
   4   4   1      555.43      552.00     10.63 o 
   5   4   1     2539.39     2379.52     18.19 o 
   6   4   1      154.45      121.10      9.45 o 
   7   4   1     2616.49     2621.69     24.86 o 
   8   4   1     1293.64     1339.50     16.91 o 
   9   4   1      132.73      128.84      9.25 o 
  10   4   1      173.10      191.07     10.06 o 
  11   4   1      591.34      566.88     11.17 o 
  12   4   1        4.39       19.23      9.69 o 
  13   4   1       50.26       48.57     10.38 o 
 -13   5   1        8.36       20.34     10.00 o 
 -12   5   1      108.79      106.19     10.63 o 
 -11   5   1      899.36      910.30     11.32 o 
 -10   5   1      584.47      557.64     15.25 o 
  -9   5   1       32.86       41.98      9.74 o 
  -8   5   1      105.06      103.35     10.10 o 
  -7   5   1      401.94      399.88     11.90 o 
  -6   5   1       36.09       21.69     10.55 o 
  -5   5   1      596.63      660.87     11.55 o 
  -4   5   1      397.29      467.72     10.71 o 
  -3   5   1     3744.87     3620.28     34.32 o 
  -2   5   1       31.94       54.22      8.50 o 
  -1   5   1     9693.14     9391.50     89.94 o 
   0   5   1     1504.08     1237.01     15.67 o 
   1   5   1     2606.21     2506.35     22.01 o 
   2   5   1       37.64       79.48      8.44 o 
   3   5   1     5958.30     5633.03     67.65 o 
   4   5   1     3138.77     3047.64     31.68 o 
   5   5   1     1727.11     1752.04     16.77 o 
   6   5   1      963.49      987.74     11.93 o 
   7   5   1     1588.12     1771.40     13.68 o 
   8   5   1       76.42       82.61      9.70 o 
   9   5   1     1075.59     1038.28     12.46 o 
  10   5   1      333.83      334.18     10.82 o 
  11   5   1        4.06       11.32     10.03 o 
  12   5   1       51.49       57.32     10.58 o 
 -13   6   1      363.85      307.14     12.97 o 
 -12   6   1       10.07       31.20      9.91 o 
 -11   6   1       22.09       23.12     10.22 o 
 -10   6   1      193.00      200.46     10.98 o 
  -9   6   1      818.06      912.38     11.63 o 
  -8   6   1       29.74       19.97     10.81 o 
  -7   6   1       77.40       71.37     10.34 o 
  -6   6   1        3.65        1.55     10.78 o 
  -5   6   1     2522.30     2620.61     31.14 o 
  -4   6   1       27.89       29.31      8.47 o 
  -3   6   1     1009.93      975.52     11.58 o 
  -2   6   1      140.28       87.49      8.62 o 
  -1   6   1      437.09      449.43     11.54 o 
   0   6   1     2186.66     2127.81     22.16 o 
   1   6   1     3342.81     3157.49     22.85 o 
   2   6   1      199.58      214.20     10.88 o 
   3   6   1       38.67       53.42      8.61 o 
   4   6   1      877.65      834.14     11.48 o 
   5   6   1     4992.62     5306.33     48.54 o 
   6   6   1      484.07      461.42     10.35 o 
   7   6   1     2636.86     2753.30     20.11 o 
   8   6   1        4.47        9.51      9.88 o 
   9   6   1      137.83      151.20     11.27 o 
  10   6   1      102.01      110.44     10.34 o 
  11   6   1     1245.67     1311.99     23.80 o 
  12   6   1       74.43       91.37      9.94 o 
 -13   7   1       23.76       22.45      9.53 o 
 -12   7   1        4.65        0.94     10.38 o 
 -11   7   1      170.24      176.74     10.64 o 
 -10   7   1       40.90       36.64      9.45 o 
  -9   7   1      466.77      500.64     11.10 o 
  -8   7   1      360.61      355.85     11.31 o 
  -7   7   1      813.38      752.74     11.48 o 
  -6   7   1       79.78       83.29      9.85 o 
  -5   7   1      437.29      445.61     10.82 o 
  -4   7   1       37.71       36.55      9.41 o 
  -3   7   1     2358.78     2355.19     24.95 o 
  -2   7   1       31.94       36.15     11.70 o 
  -1   7   1     8950.01     8818.76     87.29 o 
   0   7   1      840.81      799.86     14.37 o 
   1   7   1      187.66      217.32      9.95 o 
   2   7   1      289.07      321.80     10.40 o 
   3   7   1     6544.15     5979.20     56.53 o 
   4   7   1      626.55      705.17     11.24 o 
   5   7   1     1395.40     1383.78     16.02 o 
   6   7   1      364.75      381.06     10.22 o 
   7   7   1     2182.74     2219.09     32.12 o 
   8   7   1       30.08       41.29      9.57 o 
   9   7   1     1230.77     1132.77     19.06 o 
  10   7   1      440.36      416.10     12.98 o 
  11   7   1        4.58       -5.97     11.22 o 
  12   7   1       21.89        6.83     10.09 o 
 -12   8   1        2.58       26.30     10.07 o 
 -11   8   1      131.97      160.14     11.27 o 
 -10   8   1      156.49      182.59      9.99 o 
  -9   8   1       57.53       68.46     10.26 o 
  -8   8   1        0.06        1.92     10.45 o 
  -7   8   1      219.05      260.01      9.83 o 
  -6   8   1      576.40      545.49     10.88 o 
  -5   8   1     1436.70     1301.06     13.68 o 
  -4   8   1       12.44       14.84      9.02 o 
  -3   8   1      907.37      962.20     11.87 o 
  -2   8   1      160.08      182.22     10.86 o 
  -1   8   1       57.17       63.22     11.46 o 
   0   8   1     2435.79     2508.67     28.89 o 
   1   8   1     1673.57     1646.37     15.69 o 
   2   8   1     1921.67     1970.38     17.99 o 
   3   8   1     1032.88     1081.81     12.92 o 
   4   8   1        5.58        4.07      9.92 o 
   5   8   1     6572.19     6796.68     63.90 o 
   6   8   1       38.31       57.22     10.01 o 
   7   8   1      752.51      666.59     11.06 o 
   8   8   1      187.41      192.29     11.51 o 
   9   8   1       85.58      125.63      9.82 o 
  10   8   1        4.36        0.09     11.53 o 
  11   8   1      996.14      906.91     30.54 o 
  12   8   1       20.69       33.74     10.18 o 
 -12   9   1       52.73       65.81     11.65 o 
 -11   9   1      427.06      417.38     14.80 o 
 -10   9   1      274.77      313.51     13.93 o 
  -9   9   1       14.22       45.31     10.38 o 
  -8   9   1      161.11      186.53     10.87 o 
  -7   9   1     1380.78     1341.50     17.92 o 
  -6   9   1        9.71       22.71      9.14 o 
  -5   9   1      353.14      350.30     10.62 o 
  -4   9   1     1707.98     1743.59     18.74 o 
  -3   9   1     1972.08     2072.64     22.81 o 
  -2   9   1      377.27      304.45     11.22 o 
  -1   9   1     3272.28     3228.48     28.80 o 
   0   9   1      714.53      817.88     13.99 o 
   1   9   1        0.28        2.01     10.06 o 
   2   9   1       59.81       32.70      9.98 o 
   3   9   1     3700.96     3646.43     39.19 o 
   4   9   1       59.40       82.15      9.73 o 
   5   9   1      376.43      410.07     11.63 o 
   6   9   1      132.70      179.62      9.73 o 
   7   9   1      277.68      293.72     11.21 o 
   8   9   1        0.72        7.53     10.99 o 
   9   9   1     2310.22     2290.71     27.74 o 
  10   9   1       87.61       84.38     11.08 o 
  11   9   1      186.57      158.13     10.97 o 
 -12  10   1       31.26       32.87      9.94 o 
 -11  10   1        5.05       11.88     11.13 o 
 -10  10   1       93.71      119.84     11.17 o 
  -9  10   1      157.31      200.24     16.44 o 
  -8  10   1       18.68       42.37     10.61 o 
  -7  10   1       40.94       56.28     11.67 o 
  -6  10   1     1071.34      984.77     15.44 o 
  -5  10   1      787.50      793.42     11.26 o 
  -4  10   1      303.08      331.03     11.84 o 
  -3  10   1     1608.15     1567.07     25.63 o 
  -2  10   1     2478.27     2549.32     27.74 o 
  -1  10   1      181.93      146.38     10.81 o 
   0  10   1     1058.70      892.24     13.49 o 
   1  10   1     2076.47     1941.11     19.62 o 
   2  10   1       71.72      105.93     10.05 o 
   3  10   1        7.31        3.34     10.43 o 
   4  10   1       31.63       19.19     10.08 o 
   5  10   1     1619.52     1624.74     17.83 o 
   6  10   1        6.19       26.75     10.53 o 
   7  10   1      716.73      714.66     11.75 o 
   8  10   1      619.03      535.54     14.33 o 
   9  10   1       94.07      120.17     11.49 o 
  10  10   1      123.14      142.24     10.60 o 
  11  10   1      150.03      180.86     13.38 o 
 -11  11   1      178.29      157.80     12.23 o 
 -10  11   1       56.30       54.12     11.64 o 
  -9  11   1       46.23       83.52     10.19 o 
  -8  11   1      488.18      535.56     16.74 o 
  -7  11   1       16.11       30.48     11.41 o 
  -6  11   1      282.70      254.72     10.35 o 
  -5  11   1      515.54      555.18     11.91 o 
  -4  11   1     2548.52     2624.39     43.19 o 
  -3  11   1     1302.27     1212.21     19.83 o 
  -2  11   1     1446.04     1587.41     27.01 o 
  -1  11   1     1006.51     1000.53     13.51 o 
   0  11   1       66.04       72.03     12.15 o 
   1  11   1       47.20       37.02     10.77 o 
   2  11   1      447.51      429.60     11.93 o 
   3  11   1     1273.67     1384.90     14.13 o 
   4  11   1        4.61        1.74     10.12 o 
   5  11   1      308.81      270.72     11.86 o 
   6  11   1      126.67      139.35     10.96 o 
   7  11   1     1080.55     1111.24     15.66 o 
   8  11   1       71.96       64.79      9.87 o 
   9  11   1      133.50       99.41     10.27 o 
  10  11   1       13.83       16.90     11.06 o 
  11  11   1       16.09       26.84     11.01 o 
 -11  12   1       62.38       46.12     11.07 o 
 -10  12   1       19.95       28.24     10.53 o 
  -9  12   1     1101.68     1016.30     28.98 o 
  -8  12   1      141.13      166.38     10.24 o 
  -7  12   1        1.54        3.46     10.00 o 
  -6  12   1       43.84       64.36      9.79 o 
  -5  12   1     1508.39     1549.14     27.58 o 
  -4  12   1       96.94      126.36     11.42 o 
  -3  12   1     1354.34     1368.96     21.11 o 
  -2  12   1      752.08      689.71     13.65 o 
  -1  12   1      103.43       97.05     10.11 o 
   0  12   1     1702.90     1762.75     27.50 o 
   1  12   1     2203.03     2488.96     27.25 o 
   2  12   1      483.50      476.49     11.43 o 
   3  12   1      288.01      286.91     10.95 o 
   4  12   1        7.93       23.99     10.41 o 
   5  12   1      186.42      176.45     10.71 o 
   6  12   1        0.47       -4.89     11.55 o 
   7  12   1      714.38      708.66     18.55 o 
   8  12   1        1.98       13.47     10.56 o 
   9  12   1       10.02       35.19     10.34 o 
  10  12   1        0.94       19.20     10.66 o 
 -10  13   1       59.68       58.97     11.33 o 
  -9  13   1      103.16      114.80     11.04 o 
  -8  13   1       54.63       84.18     10.70 o 
  -7  13   1      308.98      328.06     10.81 o 
  -6  13   1       54.58       66.13     11.56 o 
  -5  13   1      134.19      138.15     11.02 o 
  -4  13   1     1383.47     1356.30     28.65 o 
  -3  13   1      339.48      354.32     11.92 o 
  -2  13   1      471.24      434.54     12.67 o 
  -1  13   1      869.75      881.55     16.28 o 
   0  13   1      131.32      124.40     14.24 o 
   1  13   1       14.64       19.86     11.49 o 
   2  13   1      222.56      209.03     10.99 o 
   3  13   1      364.74      405.36     11.89 o 
   4  13   1       23.43       30.75     10.81 o 
   5  13   1      586.75      578.54     13.75 o 
   6  13   1      127.09      132.08     12.11 o 
   7  13   1       30.96       41.86     11.56 o 
   8  13   1       11.84        1.07     10.61 o 
   9  13   1       60.22       77.85     10.82 o 
  10  13   1        1.95       12.89     11.05 o 
 -10  14   1      118.45      113.06     12.40 o 
  -9  14   1      194.93      195.12     10.78 o 
  -8  14   1        9.69       -1.80     13.91 o 
  -7  14   1       48.22       62.29     11.52 o 
  -6  14   1      621.58      620.78     20.83 o 
  -5  14   1      152.04      157.04     11.37 o 
  -4  14   1      118.61      104.11     12.31 o 
  -3  14   1     1378.67     1436.12     25.32 o 
  -2  14   1      207.64      227.18     12.21 o 
  -1  14   1        1.24       20.49     12.14 o 
   0  14   1     1052.62     1063.17     14.21 o 
   1  14   1      247.69      211.12     11.60 o 
   2  14   1        1.99       -4.98     11.82 o 
   3  14   1      116.75      119.92     11.87 o 
   4  14   1       34.11       40.59     11.19 o 
   5  14   1       34.75       53.46     10.71 o 
   6  14   1        3.72        9.92     11.53 o 
   7  14   1       53.16       56.92     11.61 o 
   8  14   1       52.08       65.91     11.60 o 
   9  14   1       59.02       53.99     10.81 o 
  -9  15   1       62.27       76.61     12.30 o 
  -8  15   1      203.11      212.11     16.13 o 
  -7  15   1      653.96      527.82     19.66 o 
  -6  15   1       27.11       24.97     11.71 o 
  -5  15   1      640.59      622.38     17.68 o 
  -4  15   1       84.68       85.42     11.55 o 
  -3  15   1      327.28      305.24     12.58 o 
  -2  15   1      220.38      233.32     11.99 o 
  -1  15   1     1047.24     1147.68     21.12 o 
   0  15   1       35.24       46.78     10.52 o 
   1  15   1      173.61      166.56     12.35 o 
   2  15   1      192.19      189.83     11.87 o 
   3  15   1     1142.25     1163.72     15.10 o 
   4  15   1      142.94      167.48     12.18 o 
   5  15   1      306.71      292.54     15.66 o 
   6  15   1       79.13       79.04     11.60 o 
   7  15   1       29.16       53.90     12.28 o 
   8  15   1       10.72       15.20     12.61 o 
  -8  16   1        1.40        9.56     13.40 o 
  -7  16   1        6.38       16.39     11.76 o 
  -6  16   1       75.01       79.92     11.51 o 
  -5  16   1      592.12      539.28     16.49 o 
  -4  16   1       21.55       19.25     10.34 o 
  -3  16   1       87.40      142.94     11.32 o 
  -2  16   1      221.48      219.07     12.17 o 
  -1  16   1      164.01      176.88     10.96 o 
   0  16   1        3.22       15.13     10.17 o 
   1  16   1      184.49      164.55     11.37 o 
   2  16   1       13.40       11.75     11.49 o 
   3  16   1       92.85      117.86     11.10 o 
   4  16   1      221.70      203.61     12.30 o 
   5  16   1       34.27       47.17     11.39 o 
   6  16   1       72.36       64.22     11.63 o 
   7  16   1       89.90      100.54     12.05 o 
   8  16   1       37.94       33.92     11.11 o 
  -7  17   1      269.64      236.20     12.26 o 
  -6  17   1       27.09        9.18     11.75 o 
  -5  17   1       64.75       38.12     11.21 o 
  -4  17   1        1.67       -1.72     10.86 o 
  -3  17   1       61.44       79.81     10.77 o 
  -2  17   1       69.97       92.77     12.15 o 
  -1  17   1      138.50      129.61     12.82 o 
   0  17   1      104.46      102.97     11.29 o 
   1  17   1       20.55       22.91      9.94 o 
   2  17   1        6.78       24.97     11.55 o 
   3  17   1       59.44       72.33     12.73 o 
   4  17   1       62.89       81.28     12.90 o 
   5  17   1      105.39       84.96     12.60 o 
   6  17   1      144.04      111.56     12.01 o 
   7  17   1       27.24       38.07     11.50 o 
  -6  18   1        4.58       -4.44     13.24 o 
  -5  18   1       57.71       67.10     12.21 o 
  -4  18   1       40.65       61.34     11.14 o 
  -3  18   1      371.54      353.57     12.54 o 
  -2  18   1       61.85       58.07     11.56 o 
  -1  18   1        0.64       40.99     10.62 o 
   0  18   1        2.83        7.18     12.03 o 
   1  18   1      270.54      266.59     11.36 o 
   2  18   1      156.76      167.56     11.91 o 
   3  18   1      121.18      134.01     11.34 o 
   4  18   1       71.25       82.16     11.19 o 
   5  18   1      116.99      130.83     12.92 o 
  -4  19   1       55.10       72.86     11.88 o 
  -3  19   1        6.16        7.52     12.12 o 
  -2  19   1       12.07       29.26     13.10 o 
  -1  19   1       83.43       97.45     13.27 o 
   0  19   1       36.86       34.86     10.90 o 
   1  19   1       11.04       15.58      9.80 o 
   2  19   1       15.01       53.26     11.55 o 
   3  19   1       17.66       56.81     11.85 o 
   4  19   1       20.64       36.53     11.29 o 
  -2  20   1        6.25       24.22     10.56 o 
  -1  20   1       26.24       36.74     10.68 o 
   0  20   1        2.40       17.64      9.89 o 
   1  20   1        5.29        4.51     10.90 o 
 -14   0   2      565.31      470.82     29.09 o 
 -12   0   2      599.45      667.77     26.68 o 
 -10   0   2      177.55      188.56     14.70 o 
  -8   0   2    11236.81    11499.06    141.44 o 
  -6   0   2    12584.50    12460.84    247.39 o 
  -4   0   2     4737.76     4961.86     94.60 o 
  -2   0   2    13757.05    13063.94    325.52 o 
   0   0   2     1722.41     1523.88     31.35 o 
   2   0   2   131304.70   152136.45   2665.47 o 
   4   0   2      450.46      427.88     15.55 o 
   6   0   2     3329.75     3338.78     76.25 o 
   8   0   2      233.88      238.12     15.75 o 
  10   0   2      412.92      429.98     15.82 o 
  12   0   2      331.50      353.32     24.85 o 
 -13   1   2       82.64       87.98      9.40 o 
 -12   1   2      192.10      216.71     10.21 o 
 -11   1   2        7.30       22.25     10.13 o 
 -10   1   2     1456.42     1521.09     19.95 o 
  -9   1   2       23.86       42.38      9.51 o 
  -8   1   2        0.42        3.55     10.40 o 
  -7   1   2       25.04       23.13      9.34 o 
  -6   1   2     2640.91     2451.38     48.03 o 
  -5   1   2      148.44      123.93     10.41 o 
  -4   1   2    11260.26    10254.93    181.92 o 
  -3   1   2       32.92       24.60      9.89 o 
  -2   1   2     2345.03     2232.25     39.31 o 
  -1   1   2     7142.12     6497.39     51.41 o 
   0   1   2      178.67      227.03      9.29 o 
   1   1   2     3095.92     2713.09     24.20 o 
   2   1   2      350.73      389.28      9.72 o 
   3   1   2     1247.99     1205.67     11.80 o 
   4   1   2     2008.00     2097.86     20.15 o 
   5   1   2     1750.25     1891.09     14.20 o 
   6   1   2      237.18      216.51      9.22 o 
   7   1   2      810.45      846.26     11.53 o 
   8   1   2      417.93      434.65     10.81 o 
   9   1   2       12.59       31.84     11.02 o 
  10   1   2      461.62      457.66     11.80 o 
  11   1   2       13.72       30.83     10.58 o 
  12   1   2      185.27      192.94     11.19 o 
  13   1   2        0.05       14.93     10.39 o 
 -13   2   2       30.07       42.21      9.68 o 
 -12   2   2      753.61      812.29     19.33 o 
 -11   2   2        0.59        7.34      9.84 o 
 -10   2   2       15.85       13.77     10.90 o 
  -9   2   2      102.48       68.02      9.97 o 
  -8   2   2     4721.44     4653.29     95.47 o 
  -7   2   2      179.41      161.14     10.18 o 
  -6   2   2     2267.81     1961.56     19.28 o 
  -5   2   2        1.13        0.11      9.83 o 
  -4   2   2      365.52      365.60     11.79 o 
  -3   2   2      911.13      701.21     12.63 o 
  -2   2   2     1134.09     1025.94     14.26 o 
  -1   2   2     1519.57     1363.25     16.06 o 
   0   2   2     7446.15     7455.68     70.08 o 
   1   2   2     5849.70     5717.51     82.07 o 
   2   2   2      402.28      452.44     10.59 o 
   3   2   2      394.14      462.78      9.95 o 
   4   2   2     3263.11     3142.06     32.27 o 
   5   2   2     1676.23     1690.17     16.63 o 
   6   2   2     1178.54     1244.81     12.30 o 
   7   2   2      317.45      329.94      9.93 o 
   8   2   2      596.97      593.31     16.57 o 
   9   2   2        7.46        8.25      9.78 o 
  10   2   2      228.78      247.96     10.67 o 
  11   2   2        0.37       11.98      9.99 o 
  12   2   2      361.97      338.17     15.46 o 
  13   2   2        0.60       27.42     10.78 o 
 -13   3   2      153.51      117.15      9.67 o 
 -12   3   2      242.12      228.19     10.45 o 
 -11   3   2       14.59       19.38      9.57 o 
 -10   3   2     1644.61     1755.87     29.57 o 
  -9   3   2       22.53       30.30      9.81 o 
  -8   3   2        8.68       29.30     10.80 o 
  -7   3   2       14.68       33.88     11.19 o 
  -6   3   2    14612.54    14934.48    115.03 o 
  -5   3   2      495.24      486.96     11.43 o 
  -4   3   2    10960.67    11101.52    129.08 o 
  -3   3   2       81.13       64.76     10.21 o 
  -2   3   2     1476.80     1412.82     21.40 o 
  -1   3   2      287.09      281.79      9.83 o 
   0   3   2    41293.18    42845.43    437.41 o 
   1   3   2    20934.15    20328.82    198.39 o 
   2   3   2     1263.18     1091.12     14.30 o 
   3   3   2       13.82       11.14      8.49 o 
   4   3   2    11632.78    11215.10    178.67 o 
   5   3   2      139.74      176.23      9.07 o 
   6   3   2     2646.12     2723.29     23.52 o 
   7   3   2       66.68       95.89      9.69 o 
   8   3   2     1142.96     1155.50     12.64 o 
   9   3   2      157.00      150.73      9.75 o 
  10   3   2      661.93      658.15     11.53 o 
  11   3   2        0.36        2.12     10.44 o 
  12   3   2       29.32       32.19      9.97 o 
 -13   4   2       23.04       23.23      9.47 o 
 -12   4   2      228.15      240.67     10.23 o 
 -11   4   2       32.25       39.87     10.32 o 
 -10   4   2        1.05       12.95      9.53 o 
  -9   4   2      487.74      442.20     11.89 o 
  -8   4   2     1359.14     1327.09     21.72 o 
  -7   4   2       14.61       42.12     10.06 o 
  -6   4   2      110.21      117.24     10.75 o 
  -5   4   2       49.37       57.70      9.88 o 
  -4   4   2     1829.25     1726.58     18.91 o 
  -3   4   2      239.27      312.67     10.71 o 
  -2   4   2     3792.77     3675.59     29.50 o 
  -1   4   2      564.82      484.40     11.64 o 
   0   4   2     2150.82     2048.51     18.34 o 
   1   4   2     1658.15     1410.88     17.16 o 
   2   4   2    12588.79    12497.57    153.61 o 
   3   4   2     3045.08     2943.29     29.99 o 
   4   4   2      543.01      526.50     10.47 o 
   5   4   2     1091.41      979.73     15.55 o 
   6   4   2     1703.64     1813.46     15.32 o 
   7   4   2      604.37      587.60     11.85 o 
   8   4   2     1689.79     1727.39     32.67 o 
   9   4   2      172.56      167.66     10.40 o 
  10   4   2       95.16      126.12     10.38 o 
  11   4   2       38.50       40.60      9.61 o 
  12   4   2      371.35      334.62     13.50 o 
 -13   5   2       14.24       23.69     10.08 o 
 -12   5   2       12.79        1.26     11.00 o 
 -11   5   2        2.67       17.41      9.46 o 
 -10   5   2     1221.62     1232.62     13.42 o 
  -9   5   2        0.20       15.45     10.78 o 
  -8   5   2      424.71      469.61     10.80 o 
  -7   5   2       50.94       76.03     10.23 o 
  -6   5   2     2654.66     2535.39     20.70 o 
  -5   5   2       41.27       33.14     10.18 o 
  -4   5   2     6166.72     5956.74     56.49 o 
  -3   5   2      951.02      946.37     12.06 o 
  -2   5   2      681.97      679.75     11.51 o 
  -1   5   2       58.10       31.94     10.06 o 
   0   5   2    12993.25    12700.20     97.50 o 
   1   5   2        2.34        3.48      8.30 o 
   2   5   2       10.84       27.35      8.80 o 
   3   5   2     1327.60     1126.58     12.83 o 
   4   5   2     4151.17     4026.43     32.31 o 
   5   5   2       37.06       39.54      8.68 o 
   6   5   2     1471.09     1408.94     19.60 o 
   7   5   2     1190.43     1263.64     17.90 o 
   8   5   2      306.88      314.12     10.99 o 
   9   5   2        8.94       21.21      9.97 o 
  10   5   2      516.59      514.54     17.43 o 
  11   5   2       65.73       57.47      9.97 o 
  12   5   2       14.73        0.96     10.42 o 
 -13   6   2       48.06       51.97     10.19 o 
 -12   6   2      261.96      249.60     11.52 o 
 -11   6   2       40.69       28.27     10.52 o 
 -10   6   2      443.91      454.85     12.39 o 
  -9   6   2        1.48       -0.43     10.20 o 
  -8   6   2     1511.90     1476.44     17.07 o 
  -7   6   2        5.42       14.80     10.12 o 
  -6   6   2       13.36       41.37     10.69 o 
  -5   6   2     1741.43     1751.67     15.66 o 
  -4   6   2     6934.44     6803.76     63.35 o 
  -3   6   2     3510.91     3455.34     34.84 o 
  -2   6   2     1486.09     1430.16     23.91 o 
  -1   6   2     1405.93     1234.56     14.87 o 
   0   6   2     3911.20     3861.00     32.40 o 
   1   6   2      220.75      226.09     11.23 o 
   2   6   2    10886.93    11235.72    139.43 o 
   3   6   2      545.72      475.96     10.05 o 
   4   6   2     4275.29     4270.56     37.96 o 
   5   6   2      829.73      867.93     12.17 o 
   6   6   2     2347.18     2266.67     24.95 o 
   7   6   2        0.58       15.68     10.52 o 
   8   6   2     3024.15     3197.90     43.38 o 
   9   6   2       52.88       80.46      9.89 o 
  10   6   2        0.96       13.12     10.71 o 
  11   6   2      191.10      195.95     11.08 o 
  12   6   2      343.25      295.02     11.01 o 
 -13   7   2       53.25       52.18      9.29 o 
 -12   7   2       15.27       12.92      9.44 o 
 -11   7   2       15.21       24.11     10.32 o 
 -10   7   2       20.81       40.31     10.59 o 
  -9   7   2        3.85       28.93     10.43 o 
  -8   7   2       10.09       22.07      9.61 o 
  -7   7   2      210.44      238.96     11.96 o 
  -6   7   2     4225.19     4498.26     55.69 o 
  -5   7   2      277.36      293.24      9.80 o 
  -4   7   2      310.73      308.33     10.85 o 
  -3   7   2      346.40      311.15     11.28 o 
  -2   7   2     3598.11     3347.71     30.73 o 
  -1   7   2      404.48      393.44     12.46 o 
   0   7   2     4705.95     4786.32     52.63 o 
   1   7   2      599.45      508.91     11.78 o 
   2   7   2     2568.71     2432.37     24.27 o 
   3   7   2     1763.39     1716.67     14.88 o 
   4   7   2     4614.87     4811.96     43.02 o 
   5   7   2      229.22      235.89      9.60 o 
   6   7   2     2174.21     2215.67     24.34 o 
   7   7   2      163.89      185.36     10.19 o 
   8   7   2      516.98      532.02     11.86 o 
   9   7   2       59.08       61.49     10.05 o 
  10   7   2      466.48      475.73     12.98 o 
  11   7   2       43.59       76.39     11.70 o 
  12   7   2       17.50       29.89     10.64 o 
 -12   8   2       88.60       89.09     11.19 o 
 -11   8   2        3.01        5.17     10.96 o 
 -10   8   2       99.40      116.25     10.55 o 
  -9   8   2      255.51      242.56     10.70 o 
  -8   8   2      831.80      838.57     20.28 o 
  -7   8   2        5.85       23.11      9.40 o 
  -6   8   2      380.27      418.36     11.03 o 
  -5   8   2      358.59      316.68     10.96 o 
  -4   8   2     2171.12     2185.83     22.22 o 
  -3   8   2      947.96      899.74     12.16 o 
  -2   8   2     2606.91     2496.70     25.73 o 
  -1   8   2      136.19       97.24     10.35 o 
   0   8   2     1372.59     1359.90     14.57 o 
   1   8   2      592.54      625.48     12.10 o 
   2   8   2    13732.88    13784.71    151.54 o 
   3   8   2      748.08      836.18     12.60 o 
   4   8   2     2158.96     2222.64     21.29 o 
   5   8   2      132.90      113.02      9.64 o 
   6   8   2     2469.82     2429.22     30.15 o 
   7   8   2      224.61      220.44     11.06 o 
   8   8   2      408.42      458.19     14.26 o 
   9   8   2       18.78       20.50     10.56 o 
  10   8   2      122.59      118.40     10.76 o 
  11   8   2       31.78       53.76     10.40 o 
 -12   9   2       83.29       85.99     10.64 o 
 -11   9   2       76.98       80.24     10.40 o 
 -10   9   2       44.81       44.90     10.69 o 
  -9   9   2      202.18      195.69     10.61 o 
  -8   9   2      692.77      716.71     16.59 o 
  -7   9   2      159.65      185.87     10.67 o 
  -6   9   2     2988.64     3132.78     40.90 o 
  -5   9   2      806.88      801.86     11.42 o 
  -4   9   2      221.46      207.88     10.83 o 
  -3   9   2      178.48      171.33     10.97 o 
  -2   9   2     1187.63     1127.92     13.21 o 
  -1   9   2      147.22      199.96     11.60 o 
   0   9   2     1085.34      928.03     14.40 o 
   1   9   2       15.70        8.15      9.59 o 
   2   9   2      108.64      117.59     11.62 o 
   3   9   2       55.83       78.60     11.39 o 
   4   9   2     5053.58     5417.84     57.19 o 
   5   9   2       15.65       15.48      9.91 o 
   6   9   2     1686.61     1586.73     31.40 o 
   7   9   2       54.92       41.49     10.65 o 
   8   9   2       16.34       41.25      9.75 o 
   9   9   2       35.32       45.43      9.69 o 
  10   9   2      536.26      484.82     12.24 o 
  11   9   2      177.76      182.71     13.84 o 
 -12  10   2      106.09       90.41     10.70 o 
 -11  10   2       55.57       58.49     10.54 o 
 -10  10   2       44.76       45.27     10.48 o 
  -9  10   2      730.06      732.38     16.80 o 
  -8  10   2      280.18      250.63     10.60 o 
  -7  10   2      310.24      319.90     10.48 o 
  -6  10   2      136.10      141.26      9.70 o 
  -5  10   2      929.96      993.97     11.79 o 
  -4  10   2     1443.32     1266.79     21.47 o 
  -3  10   2     1700.94     1715.25     22.06 o 
  -2  10   2      939.35     1104.72     16.97 o 
  -1  10   2       79.37       69.21     10.52 o 
   0  10   2     1706.32     1787.37     16.78 o 
   1  10   2       71.20       75.42     10.02 o 
   2  10   2     3201.59     3219.66     26.71 o 
   3  10   2       82.26       91.93     11.20 o 
   4  10   2      105.56      155.76     11.16 o 
   5  10   2       73.99       65.93     10.09 o 
   6  10   2      733.19      790.40     11.64 o 
   7  10   2       86.07       93.82     10.20 o 
   8  10   2     1084.61     1043.53     13.50 o 
   9  10   2       73.40      108.02     10.42 o 
  10  10   2       21.76       31.29     10.49 o 
  11  10   2      130.28      118.36     12.64 o 
 -11  11   2      140.52      150.76     10.39 o 
 -10  11   2      131.99      158.08     10.73 o 
  -9  11   2       16.48       48.50     10.57 o 
  -8  11   2       72.25       76.12     10.69 o 
  -7  11   2     1715.57     1763.92     37.75 o 
  -6  11   2     1680.80     1664.26     27.53 o 
  -5  11   2      245.83      200.57     10.22 o 
  -4  11   2     2308.34     2307.04     27.96 o 
  -3  11   2        9.53        4.74     11.09 o 
  -2  11   2      413.18      397.12     11.64 o 
  -1  11   2      374.03      374.13     12.39 o 
   0  11   2     2191.96     2167.94     24.15 o 
   1  11   2       26.59       47.63     10.96 o 
   2  11   2       93.94      113.57     11.08 o 
   3  11   2       39.42       53.98     10.58 o 
   4  11   2     1840.35     1705.58     20.12 o 
   5  11   2      220.24      282.00     11.52 o 
   6  11   2      753.26      794.56     13.39 o 
   7  11   2       56.73       54.16      9.61 o 
   8  11   2      116.58      121.51     10.64 o 
   9  11   2      118.25      122.70     11.80 o 
  10  11   2      164.06      139.57     10.32 o 
 -11  12   2       41.95       42.79     11.15 o 
 -10  12   2        0.83       -0.45     10.72 o 
  -9  12   2       74.05       93.82     10.43 o 
  -8  12   2      844.61      834.68     17.83 o 
  -7  12   2       24.48       21.45     10.03 o 
  -6  12   2       64.69       62.82     10.36 o 
  -5  12   2      274.10      266.97     12.79 o 
  -4  12   2      635.82      607.94     14.17 o 
  -3  12   2     2481.64     2554.60     28.35 o 
  -2  12   2      212.89      241.65     12.01 o 
  -1  12   2      448.28      452.71     11.33 o 
   0  12   2      341.57      404.59     11.65 o 
   1  12   2       83.05      113.46     10.49 o 
   2  12   2      681.24      643.68     11.69 o 
   3  12   2      193.88      201.02     11.49 o 
   4  12   2        7.16       16.20     11.24 o 
   5  12   2      225.07      226.26     11.52 o 
   6  12   2      345.39      361.80     14.08 o 
   7  12   2        7.03       15.67      9.56 o 
   8  12   2      214.59      183.70     11.04 o 
   9  12   2        1.53        6.26      9.60 o 
  10  12   2        2.15        6.17      9.71 o 
 -10  13   2      327.29      288.22     11.62 o 
  -9  13   2      136.79      116.63     11.05 o 
  -8  13   2        0.34       17.01     11.12 o 
  -7  13   2      407.56      377.96     12.73 o 
  -6  13   2      392.72      384.93     12.49 o 
  -5  13   2      365.45      407.00     13.08 o 
  -4  13   2      362.55      419.25     12.34 o 
  -3  13   2      767.03      683.33     16.80 o 
  -2  13   2        4.35       19.38     10.95 o 
  -1  13   2      274.98      329.75     11.38 o 
   0  13   2     1420.42     1455.17     27.83 o 
   1  13   2       31.17       25.93     10.20 o 
   2  13   2       74.66       86.29     11.98 o 
   3  13   2       10.97       29.19     11.32 o 
   4  13   2       59.95       87.67     12.56 o 
   5  13   2        1.71       13.90     11.30 o 
   6  13   2       13.50       21.34     10.65 o 
   7  13   2        5.81       31.35     11.44 o 
   8  13   2      100.97      115.48     12.49 o 
   9  13   2       47.07       45.59     11.83 o 
 -10  14   2       20.32       30.79     11.70 o 
  -9  14   2      132.80      157.87     11.57 o 
  -8  14   2      442.32      429.30     14.98 o 
  -7  14   2        3.67       15.61     13.04 o 
  -6  14   2      194.20      210.00     11.97 o 
  -5  14   2     1037.12     1054.81     30.11 o 
  -4  14   2       15.14       23.36     11.37 o 
  -3  14   2       10.41       16.91     10.65 o 
  -2  14   2     1371.25     1415.38     25.90 o 
  -1  14   2      133.95      151.13     13.43 o 
   0  14   2       65.61       41.20     10.00 o 
   1  14   2        5.25        1.19     11.17 o 
   2  14   2      247.10      279.61     11.50 o 
   3  14   2      201.96      169.71     11.77 o 
   4  14   2      102.47      122.18     11.62 o 
   5  14   2      132.55      135.59     11.64 o 
   6  14   2       33.29       36.11     12.57 o 
   7  14   2        5.64       30.86     11.77 o 
   8  14   2      100.16       79.82     11.57 o 
   9  14   2       14.69       25.51     11.47 o 
  -9  15   2        5.59       12.05     11.79 o 
  -8  15   2       18.05       35.33     12.29 o 
  -7  15   2      220.33      217.46     12.72 o 
  -6  15   2      116.85      113.77     11.86 o 
  -5  15   2       13.36       10.43     12.53 o 
  -4  15   2      132.90      150.31     12.22 o 
  -3  15   2       32.18       56.65     10.08 o 
  -2  15   2      322.21      347.24     11.94 o 
  -1  15   2       56.37       43.63     11.69 o 
   0  15   2      112.96      106.53     10.37 o 
   1  15   2        5.84       21.50     12.03 o 
   2  15   2      247.90      216.88     13.63 o 
   3  15   2      300.32      263.12     11.49 o 
   4  15   2       50.89       57.24     11.67 o 
   5  15   2       18.67       23.75     12.77 o 
   6  15   2      236.81      261.19     12.81 o 
   7  15   2       17.80       22.95     11.47 o 
   8  15   2       88.47       82.68     11.74 o 
  -8  16   2      213.19      214.01     13.42 o 
  -7  16   2        6.61       15.14     11.57 o 
  -6  16   2      196.05      208.98     13.06 o 
  -5  16   2      192.99      181.95     14.14 o 
  -4  16   2       64.12       65.07     11.29 o 
  -3  16   2        6.42        6.09     11.05 o 
  -2  16   2       12.64       11.76     11.05 o 
  -1  16   2      297.09      278.12     12.17 o 
   0  16   2      118.85      112.91     10.80 o 
   1  16   2       27.89       49.12     10.72 o 
   2  16   2       64.56       75.10     11.83 o 
   3  16   2       61.95       52.80     11.29 o 
   4  16   2       53.59       53.28     12.42 o 
   5  16   2      189.79      200.96     11.73 o 
   6  16   2       14.40       11.07     11.80 o 
   7  16   2        4.90       19.01     11.92 o 
  -7  17   2       20.96       19.34     12.96 o 
  -6  17   2      182.49      201.76     12.98 o 
  -5  17   2       34.27       24.58     10.99 o 
  -4  17   2      130.46      167.90     12.71 o 
  -3  17   2        4.62       25.26     11.95 o 
  -2  17   2       60.62       64.36     11.99 o 
  -1  17   2       13.18       14.44     11.44 o 
   0  17   2      114.14      137.03      9.89 o 
   1  17   2      491.25      451.40     12.14 o 
   2  17   2       48.57       70.95     11.56 o 
   3  17   2       66.27       84.89     11.79 o 
   4  17   2       11.31       13.67     12.51 o 
   5  17   2        9.35       23.52     12.26 o 
   6  17   2        2.01       22.75     13.04 o 
  -6  18   2       11.76       30.83     12.24 o 
  -5  18   2       23.41        4.54     10.85 o 
  -4  18   2        5.30        0.17     12.39 o 
  -3  18   2        6.28       20.62     11.22 o 
  -2  18   2       68.07       88.37     12.01 o 
  -1  18   2      164.27      169.20     11.12 o 
   0  18   2        0.65       17.59     14.45 o 
   1  18   2       71.33       70.23     13.02 o 
   2  18   2       55.17       37.51     13.01 o 
   3  18   2      141.28      155.21     12.14 o 
   4  18   2        4.65        1.42     12.59 o 
   5  18   2       75.01       67.49     11.52 o 
  -4  19   2       39.09       48.87     10.59 o 
  -3  19   2       88.84       83.20     11.82 o 
  -2  19   2        0.63       11.74     11.86 o 
  -1  19   2        3.36        1.17     12.52 o 
   0  19   2      140.70      151.66     11.03 o 
   1  19   2      218.88      201.84     12.26 o 
   2  19   2        0.01        9.88     13.35 o 
   3  19   2       57.22       41.04     13.30 o 
  -1  20   2       16.46       28.10     10.13 o 
   0  20   2       15.49       17.95     10.64 o 
 -13   0   3      149.19      123.49     14.17 o 
 -11   0   3      775.83      770.58     21.88 o 
  -9   0   3      253.96      169.51     15.32 o 
  -7   0   3     1223.49     1454.53     33.70 o 
  -5   0   3       79.91       71.64     14.72 o 
  -3   0   3     5219.79     5197.96    108.78 o 
  -1   0   3    12199.05    11707.59    188.91 o 
   1   0   3    15612.22    15750.98    256.53 o 
   3   0   3     9903.37    10137.44    170.78 o 
   5   0   3      543.15      515.10     13.70 o 
   7   0   3     6573.70     6976.22    119.17 o 
   9   0   3      218.71      226.27     15.03 o 
  11   0   3      231.25      263.41     17.08 o 
 -14   1   3       38.91       28.08     10.99 o 
 -13   1   3      620.58      606.81     21.93 o 
 -12   1   3        0.76       20.05      9.88 o 
 -11   1   3      405.67      395.57     11.86 o 
 -10   1   3       28.39       31.17      9.40 o 
  -9   1   3     3117.62     3127.30     67.98 o 
  -8   1   3       94.97       92.58     11.28 o 
  -7   1   3     2062.28     1874.50     34.98 o 
  -6   1   3      235.93      246.25     11.14 o 
  -5   1   3     1422.96     1149.21     14.10 o 
  -4   1   3     1098.86      894.88     17.74 o 
  -3   1   3     2496.69     2474.89     42.72 o 
  -2   1   3        0.17        9.31      8.79 o 
  -1   1   3      721.72      708.67     11.56 o 
   0   1   3     4579.88     4915.04     51.04 o 
   1   1   3     3846.98     4051.68     47.80 o 
   2   1   3      379.70      413.45     10.15 o 
   3   1   3      209.13      262.02      9.92 o 
   4   1   3        0.09        5.70      8.84 o 
   5   1   3     2745.17     2554.21     32.27 o 
   6   1   3     1050.97     1119.64     11.97 o 
   7   1   3      361.70      379.01     10.87 o 
   8   1   3      211.21      224.83     11.31 o 
   9   1   3     1054.55     1067.63     24.82 o 
  10   1   3       15.43       -9.21      9.86 o 
  11   1   3     1201.15     1096.32     31.16 o 
  12   1   3        7.53       12.41      9.82 o 
 -14   2   3       22.13       31.81     10.28 o 
 -13   2   3      108.55       96.59     10.14 o 
 -12   2   3       42.26       54.60     10.15 o 
 -11   2   3     1336.20     1258.36     25.86 o 
 -10   2   3       31.46       40.19      9.97 o 
  -9   2   3        1.07        6.19     11.04 o 
  -8   2   3        4.34       23.28     11.65 o 
  -7   2   3     3232.20     3245.27     37.48 o 
  -6   2   3       31.10       36.99     10.69 o 
  -5   2   3      338.61      355.98     12.45 o 
  -4   2   3      152.78      143.96     10.69 o 
  -3   2   3     2110.95     1947.32     24.11 o 
  -2   2   3      489.53      421.31     11.38 o 
  -1   2   3     9931.40     9827.83    131.18 o 
   0   2   3      376.91      325.14     10.69 o 
   1   2   3     2774.91     2625.11     22.45 o 
   2   2   3     3354.44     3455.14     23.28 o 
   3   2   3     1887.58     1671.06     24.98 o 
   4   2   3        9.03       11.73      8.84 o 
   5   2   3     1984.12     2215.55     15.99 o 
   6   2   3      184.91      201.93      8.78 o 
   7   2   3     2335.74     2295.67     26.41 o 
   8   2   3        2.29        0.76      9.64 o 
   9   2   3      755.97      772.00     13.73 o 
  10   2   3        2.50       20.49      9.88 o 
  11   2   3      177.26      160.77     10.02 o 
  12   2   3        3.97        3.40      9.68 o 
 -13   3   3       53.50       74.79     10.03 o 
 -12   3   3       10.26       10.96     10.26 o 
 -11   3   3      193.69      240.56     10.21 o 
 -10   3   3       75.20       58.77     10.44 o 
  -9   3   3     1443.03     1410.90     22.63 o 
  -8   3   3      796.52      903.56     14.92 o 
  -7   3   3     1190.41     1241.35     13.90 o 
  -6   3   3      719.21      704.09     13.30 o 
  -5   3   3     3950.34     4336.84     55.69 o 
  -4   3   3     1606.20     1496.29     26.76 o 
  -3   3   3       83.10       44.80      9.35 o 
  -2   3   3     1314.06     1325.77     15.15 o 
  -1   3   3     6460.21     6459.30     38.33 o 
   0   3   3      420.45      370.59     10.98 o 
   1   3   3    11782.33    11875.68    124.80 o 
   2   3   3       69.50      104.05      9.55 o 
   3   3   3      650.96      566.07     10.10 o 
   4   3   3       59.89       69.88      9.53 o 
   5   3   3     8538.40     8644.17     94.82 o 
   6   3   3      150.76      151.44     10.30 o 
   7   3   3      269.97      292.43      9.82 o 
   8   3   3      897.20      905.21     20.05 o 
   9   3   3     1383.42     1418.83     23.79 o 
  10   3   3       76.88       96.32     11.14 o 
  11   3   3      806.07      755.84     25.83 o 
  12   3   3       26.26       35.57     10.15 o 
 -13   4   3      205.23      188.67     11.15 o 
 -12   4   3      171.61      145.26     10.30 o 
 -11   4   3      593.41      526.01     16.14 o 
 -10   4   3      362.48      379.67     11.06 o 
  -9   4   3       28.18       35.35     10.58 o 
  -8   4   3      120.97      137.79     11.40 o 
  -7   4   3     4878.82     4935.26     52.93 o 
  -6   4   3      410.74      331.15     11.40 o 
  -5   4   3     1960.07     1740.95     19.07 o 
  -4   4   3      593.10      441.59     12.13 o 
  -3   4   3     3307.79     2913.84     38.29 o 
  -2   4   3       77.24      141.26     10.16 o 
  -1   4   3    10102.20    10107.14    112.04 o 
   0   4   3     2454.74     2302.66     33.54 o 
   1   4   3      191.91      246.17      9.45 o 
   2   4   3     6254.68     6648.98     58.52 o 
   3   4   3     8335.28     8627.71    101.60 o 
   4   4   3        0.57       11.87      8.68 o 
   5   4   3      364.61      321.23     10.26 o 
   6   4   3        3.20       11.01      9.46 o 
   7   4   3       85.03       66.99      9.49 o 
   8   4   3      456.19      495.04     12.17 o 
   9   4   3      519.37      513.47     11.90 o 
  10   4   3       86.83      116.16     10.16 o 
  11   4   3       57.56       69.53     10.36 o 
  12   4   3        6.09       40.43     10.40 o 
 -13   5   3       25.17       27.33     10.22 o 
 -12   5   3       10.40       28.89     10.44 o 
 -11   5   3      249.56      236.08     10.67 o 
 -10   5   3       39.54       58.81      9.54 o 
  -9   5   3     2724.78     2696.20     30.83 o 
  -8   5   3       90.80      103.06     10.64 o 
  -7   5   3      161.52      184.64     11.23 o 
  -6   5   3      290.65      295.43     10.15 o 
  -5   5   3     3048.85     2877.09     33.07 o 
  -4   5   3      332.80      308.63     10.08 o 
  -3   5   3     1117.53     1173.42     13.10 o 
  -2   5   3     1916.47     1764.39     21.16 o 
  -1   5   3     3760.55     3686.06     52.91 o 
   0   5   3      322.09      316.31     12.09 o 
   1   5   3    10823.93    10891.43    170.64 o 
   2   5   3      925.19      889.09     14.83 o 
   3   5   3       38.60       30.53      9.74 o 
   4   5   3     3675.98     3866.59     50.22 o 
   5   5   3     2080.12     2289.24     18.62 o 
   6   5   3       83.10      115.09     10.16 o 
   7   5   3      748.32      786.53     12.17 o 
   8   5   3      178.40      194.38     10.65 o 
   9   5   3       34.00       40.13      9.94 o 
  10   5   3       57.89       29.91     10.23 o 
  11   5   3      480.54      471.78     14.27 o 
  12   5   3       20.94       31.16      9.78 o 
 -13   6   3      160.12      135.49     10.26 o 
 -12   6   3       38.86       27.61      9.97 o 
 -11   6   3      101.23      114.79     10.33 o 
 -10   6   3      254.69      266.86     10.42 o 
  -9   6   3      469.78      481.60     12.69 o 
  -8   6   3      235.44      228.96     11.37 o 
  -7   6   3     2577.42     2546.50     30.73 o 
  -6   6   3       40.76       86.35     10.20 o 
  -5   6   3      128.90      104.98      9.75 o 
  -4   6   3     1919.35     2139.81     28.02 o 
  -3   6   3    11179.34    11112.41    129.19 o 
  -2   6   3       41.25       91.17      9.17 o 
  -1   6   3     8837.24     8667.26     57.32 o 
   0   6   3      277.59      250.42     11.73 o 
   1   6   3      308.83      328.99     11.35 o 
   2   6   3       29.32       67.24     10.12 o 
   3   6   3     8845.20     8553.11     98.09 o 
   4   6   3     1453.57     1615.87     16.38 o 
   5   6   3     1338.18     1447.82     13.42 o 
   6   6   3       61.93       61.60      9.06 o 
   7   6   3      694.17      802.67     11.57 o 
   8   6   3       19.36       20.40     10.80 o 
   9   6   3      984.60      918.33     14.85 o 
  10   6   3      133.22      109.82     10.98 o 
  11   6   3       44.40       30.30     10.07 o 
  12   6   3        4.76       34.87     10.55 o 
 -13   7   3        2.41        9.96      9.77 o 
 -12   7   3      116.32      125.53     11.25 o 
 -11   7   3      286.21      307.90     12.10 o 
 -10   7   3       33.85       50.53      9.54 o 
  -9   7   3     2030.91     2166.67     33.60 o 
  -8   7   3       24.80       21.02     11.07 o 
  -7   7   3       16.40       14.72     10.05 o 
  -6   7   3      415.63      439.93     10.74 o 
  -5   7   3     3611.91     3537.59     44.38 o 
  -4   7   3       82.73       92.35     10.56 o 
  -3   7   3     4253.08     4461.50     38.89 o 
  -2   7   3      472.44      435.18     11.61 o 
  -1   7   3     2958.41     3148.29     44.57 o 
   0   7   3      196.92      162.16     11.07 o 
   1   7   3     8431.21     8294.94    124.74 o 
   2   7   3     1087.66     1114.53     15.32 o 
   3   7   3     1245.33     1063.45     12.62 o 
   4   7   3      534.39      544.35     10.48 o 
   5   7   3      540.99      471.33     10.13 o 
   6   7   3        4.02        9.59      9.71 o 
   7   7   3     1256.63     1318.86     21.43 o 
   8   7   3      234.94      257.80     10.54 o 
   9   7   3      193.24      210.38      9.87 o 
  10   7   3       22.88       17.88     11.21 o 
  11   7   3       14.52       11.70     11.86 o 
 -12   8   3       54.59       73.55     10.80 o 
 -11   8   3      150.86      159.47     11.19 o 
 -10   8   3       20.70        7.09     11.57 o 
  -9   8   3      785.23      725.18     15.62 o 
  -8   8   3      373.52      427.50     11.90 o 
  -7   8   3      823.31      779.37     11.77 o 
  -6   8   3       38.16       32.70     10.01 o 
  -5   8   3      240.37      234.81     10.34 o 
  -4   8   3      550.76      492.73     11.54 o 
  -3   8   3     9511.29     9234.65     86.80 o 
  -2   8   3       11.96       29.41     10.59 o 
  -1   8   3     5860.07     6078.77     54.48 o 
   0   8   3     1059.85     1073.75     13.10 o 
   1   8   3       30.97       36.43     10.16 o 
   2   8   3      564.12      602.17     12.67 o 
   3   8   3     4434.53     4607.26     44.52 o 
   4   8   3      462.34      434.14     11.15 o 
   5   8   3      459.99      481.15     10.84 o 
   6   8   3       75.42       96.68     10.72 o 
   7   8   3      485.37      492.44     13.55 o 
   8   8   3       45.66       39.81     10.03 o 
   9   8   3      170.91      169.46     10.95 o 
  10   8   3       62.31       46.05      9.85 o 
  11   8   3        3.72       25.28     12.29 o 
 -12   9   3       39.20       48.53     10.30 o 
 -11   9   3      652.52      577.02     21.09 o 
 -10   9   3      300.91      353.04     11.68 o 
  -9   9   3     1304.16     1314.85     27.29 o 
  -8   9   3        0.63       15.47      9.86 o 
  -7   9   3       39.73       44.52     10.58 o 
  -6   9   3        8.72        1.89      9.70 o 
  -5   9   3     2394.47     2254.87     23.02 o 
  -4   9   3      379.54      341.34     10.91 o 
  -3   9   3      574.12      602.51     13.04 o 
  -2   9   3        5.89       20.26     10.88 o 
  -1   9   3     4058.32     3937.02     41.08 o 
   0   9   3       81.08       86.22     12.25 o 
   1   9   3     5912.12     6159.04     77.21 o 
   2   9   3      292.92      307.58     11.08 o 
   3   9   3     1394.58     1469.12     15.13 o 
   4   9   3        2.81       19.85     10.03 o 
   5   9   3      822.21      796.07     11.83 o 
   6   9   3      215.79      218.58     10.45 o 
   7   9   3      725.26      747.92     15.23 o 
   8   9   3       40.82       58.50      9.64 o 
   9   9   3       15.88       47.57     10.37 o 
  10   9   3        0.05        4.30     10.19 o 
  11   9   3      261.69      226.03     10.50 o 
 -12  10   3       62.13       43.64     10.37 o 
 -11  10   3      149.25      190.76     11.27 o 
 -10  10   3        2.11       22.55     11.77 o 
  -9  10   3      274.47      254.08     11.61 o 
  -8  10   3      752.23      804.27     20.25 o 
  -7  10   3     1667.08     1768.57     27.08 o 
  -6  10   3       96.39      122.00     10.45 o 
  -5  10   3      122.20      122.26     10.71 o 
  -4  10   3       65.26      105.10     11.09 o 
  -3  10   3     1583.07     1682.23     17.43 o 
  -2  10   3       55.44       58.18     11.31 o 
  -1  10   3     4246.90     4104.43     30.18 o 
   0  10   3     1609.43     1715.14     16.12 o 
   1  10   3       40.03       51.46     10.34 o 
   2  10   3        5.32        3.81     10.87 o 
   3  10   3     1973.99     1918.76     22.75 o 
   4  10   3      247.10      247.39     11.25 o 
   5  10   3      753.89      619.41     13.45 o 
   6  10   3       49.31       81.37     11.02 o 
   7  10   3       13.94       18.01     10.00 o 
   8  10   3      211.88      243.41     10.35 o 
   9  10   3      174.62      157.07     10.02 o 
  10  10   3      557.23      489.56     14.54 o 
 -11  11   3       92.49       91.37     10.53 o 
 -10  11   3      324.69      332.54     11.38 o 
  -9  11   3      328.46      296.95     11.10 o 
  -8  11   3      242.48      281.65     10.49 o 
  -7  11   3       68.84       91.15      9.98 o 
  -6  11   3     1559.60     1498.47     21.42 o 
  -5  11   3      197.35      166.87     10.15 o 
  -4  11   3      103.91       67.89     11.09 o 
  -3  11   3      334.96      402.43     13.32 o 
  -2  11   3       30.69       38.96     11.41 o 
  -1  11   3     1207.49     1322.30     22.03 o 
   0  11   3        1.57        5.32     11.11 o 
   1  11   3     2225.01     2292.26     21.86 o 
   2  11   3      364.44      328.06     11.15 o 
   3  11   3        6.35       23.99     10.42 o 
   4  11   3        3.98        3.52     11.86 o 
   5  11   3     1209.71     1323.14     23.87 o 
   6  11   3      440.93      400.18     12.23 o 
   7  11   3      127.73       93.29     10.13 o 
   8  11   3       66.15       82.80     10.78 o 
   9  11   3      266.11      269.45     11.11 o 
  10  11   3        0.02        8.67     10.49 o 
 -11  12   3       73.92       66.93     10.61 o 
 -10  12   3       29.99       26.26     10.08 o 
  -9  12   3        0.91       23.88     10.85 o 
  -8  12   3      338.96      363.12     11.86 o 
  -7  12   3     1826.94     1601.34     26.76 o 
  -6  12   3      510.77      473.53     11.15 o 
  -5  12   3       57.63       97.89     12.36 o 
  -4  12   3      858.85      902.34     13.67 o 
  -3  12   3     1492.71     1464.13     17.68 o 
  -2  12   3        0.49       20.53     10.86 o 
  -1  12   3      611.11      585.26     12.57 o 
   0  12   3      177.79      147.31     10.62 o 
   1  12   3       54.80       48.04     11.06 o 
   2  12   3      265.05      270.29     11.90 o 
   3  12   3     1097.27     1059.85     16.76 o 
   4  12   3       10.05       17.01     11.95 o 
   5  12   3      187.45      189.88     11.15 o 
   6  12   3       10.07       19.66     10.76 o 
   7  12   3      140.15      147.83     10.68 o 
   8  12   3      332.69      340.52     12.10 o 
   9  12   3      142.83      133.35     10.64 o 
 -10  13   3      234.04      236.78     11.09 o 
  -9  13   3      186.16      244.12     12.44 o 
  -8  13   3       13.82       20.91     10.52 o 
  -7  13   3        3.78       26.38     10.69 o 
  -6  13   3       12.46       25.91     11.54 o 
  -5  13   3      492.31      524.47     20.02 o 
  -4  13   3      415.55      435.89     14.39 o 
  -3  13   3        4.19       24.74     11.77 o 
  -2  13   3      161.79      209.66     11.73 o 
  -1  13   3       68.70       85.13     12.37 o 
   0  13   3       87.27      141.13     11.63 o 
   1  13   3      410.22      375.43     11.77 o 
   2  13   3      672.42      641.81     12.87 o 
   3  13   3      198.72      217.80     11.80 o 
   4  13   3        1.62       18.29     11.38 o 
   5  13   3      379.10      384.94     12.08 o 
   6  13   3      131.22      162.71     11.42 o 
   7  13   3      131.79      121.84     11.87 o 
   8  13   3      129.45      123.10     11.89 o 
   9  13   3        0.74       17.63     12.27 o 
 -10  14   3       68.29       52.24     11.58 o 
  -9  14   3       15.66       34.48     11.06 o 
  -8  14   3      388.03      348.99     11.09 o 
  -7  14   3       22.74       33.97     13.25 o 
  -6  14   3      172.12      222.00     12.12 o 
  -5  14   3        4.34       29.99     11.83 o 
  -4  14   3      179.14      175.08     11.98 o 
  -3  14   3        9.63        8.29     12.89 o 
  -2  14   3      267.63      248.32     11.71 o 
  -1  14   3      697.47      754.73     15.50 o 
   0  14   3      187.02      155.54     10.63 o 
   1  14   3      322.70      388.02     12.74 o 
   2  14   3      140.81      153.25     11.25 o 
   3  14   3       99.33      105.01     10.93 o 
   4  14   3        3.13        7.14     10.30 o 
   5  14   3       34.59       66.44     11.78 o 
   6  14   3        4.23       -0.78     12.06 o 
   7  14   3      387.65      390.51     12.36 o 
   8  14   3      126.72      143.90     12.92 o 
  -9  15   3      127.69      104.20     12.13 o 
  -8  15   3        9.10       30.43     12.09 o 
  -7  15   3       16.26       14.74     12.54 o 
  -6  15   3       82.03       97.61     12.89 o 
  -5  15   3      379.64      346.06     12.24 o 
  -4  15   3       22.99       24.61     12.14 o 
  -3  15   3      373.74      373.42     14.44 o 
  -2  15   3       90.97       77.97     12.18 o 
  -1  15   3       46.41       40.62     10.53 o 
   0  15   3        7.46       17.37     10.88 o 
   1  15   3       35.88       36.50     10.69 o 
   2  15   3        5.87       12.25     11.43 o 
   3  15   3       79.80       70.30     11.67 o 
   4  15   3      168.58      169.95     13.69 o 
   5  15   3      886.33      789.46     13.43 o 
   6  15   3       57.83       79.61     12.09 o 
   7  15   3       23.62       33.25     12.76 o 
   8  15   3      107.46      108.87     12.28 o 
  -8  16   3        6.23       23.67     15.37 o 
  -7  16   3       19.92       15.25     12.06 o 
  -6  16   3        0.19        4.60     11.78 o 
  -5  16   3        1.71       16.46     12.82 o 
  -4  16   3      241.25      283.61     13.17 o 
  -3  16   3       90.83       94.58     12.32 o 
  -2  16   3        7.71       27.07     12.81 o 
  -1  16   3        8.71        3.22     10.93 o 
   0  16   3      351.91      338.88     11.91 o 
   1  16   3        2.82       14.28     10.20 o 
   2  16   3       76.36       53.24     11.58 o 
   3  16   3       27.46       40.60     11.38 o 
   4  16   3       24.63       26.55     11.47 o 
   5  16   3        3.43        7.69     11.42 o 
   6  16   3       27.48       35.20     10.62 o 
   7  16   3      137.92      116.35     12.08 o 
  -7  17   3       26.87       53.19     12.11 o 
  -6  17   3       40.83       44.14     12.34 o 
  -5  17   3       15.02        5.79     12.01 o 
  -4  17   3       17.60        8.26     12.64 o 
  -3  17   3       61.23       46.00     11.48 o 
  -2  17   3      144.01      150.64     13.45 o 
  -1  17   3       31.77       38.21     12.60 o 
   0  17   3      181.38      186.50     10.99 o 
   1  17   3        9.00       16.21     10.16 o 
   2  17   3       47.14       45.46     11.47 o 
   3  17   3      164.76      189.71     12.63 o 
   4  17   3        1.89       21.06     11.05 o 
   5  17   3       42.20       39.56     11.49 o 
   6  17   3        8.56        7.23     12.17 o 
  -6  18   3       27.98       32.88     11.56 o 
  -5  18   3       17.95       32.87     11.47 o 
  -4  18   3      196.83      173.85     12.76 o 
  -3  18   3       22.36       36.12     13.46 o 
  -2  18   3        2.63       20.26     11.17 o 
  -1  18   3       65.97       64.39     10.82 o 
   0  18   3       95.07       87.03     11.70 o 
   1  18   3       15.04       31.08      9.91 o 
   2  18   3      293.22      259.02     12.00 o 
   3  18   3      109.76      115.24     13.53 o 
   4  18   3       39.80       42.59     12.37 o 
  -4  19   3        4.83       12.57     11.49 o 
  -3  19   3        0.59       23.54     10.58 o 
  -2  19   3      189.96      188.79     12.38 o 
  -1  19   3       14.29       32.37     12.05 o 
   0  19   3       39.11       30.11     12.25 o 
   1  19   3       53.39       74.63     12.76 o 
   2  19   3       51.61       56.20     10.41 o 
   3  19   3       15.23       14.37     11.88 o 
 -14   0   4      130.85       77.04     15.17 o 
 -12   0   4      179.37      176.28     14.47 o 
 -10   0   4     1592.24     1719.35     23.67 o 
  -8   0   4       18.19       22.96     14.95 o 
  -6   0   4     4095.58     3765.39    117.82 o 
  -4   0   4      949.36      994.11     19.68 o 
  -2   0   4    17032.38    16138.58    222.30 o 
   0   0   4    13455.88    13866.65    208.99 o 
   2   0   4      143.32      167.62     14.88 o 
   4   0   4    11455.89    11407.35    152.79 o 
   6   0   4       95.07      119.34     15.01 o 
   8   0   4     3528.97     3551.35     71.10 o 
  10   0   4     1203.43     1198.11     27.17 o 
  12   0   4        5.09       25.30     16.14 o 
 -14   1   4       74.68       90.44     10.17 o 
 -13   1   4       61.29       55.07     10.59 o 
 -12   1   4      408.25      420.97     14.38 o 
 -11   1   4        9.51       11.61      9.48 o 
 -10   1   4        8.10       20.98     10.14 o 
  -9   1   4        0.06        1.84     10.24 o 
  -8   1   4      259.33      248.55     11.44 o 
  -7   1   4       27.58       32.61     11.00 o 
  -6   1   4      844.13      924.95     13.13 o 
  -5   1   4        0.36       20.61     10.81 o 
  -4   1   4     2856.73     2876.45     34.84 o 
  -3   1   4      139.38      120.68     10.64 o 
  -2   1   4     2644.21     2522.98     20.30 o 
  -1   1   4      437.19      402.53     10.15 o 
   0   1   4     6928.55     6693.77    168.26 o 
   1   1   4      203.19      234.55     11.62 o 
   2   1   4    10906.44    10405.80     92.88 o 
   3   1   4       38.67       54.06      9.21 o 
   4   1   4      890.15      959.17     12.11 o 
   5   1   4       73.83       80.52      9.27 o 
   6   1   4     4695.57     4956.40     65.29 o 
   7   1   4       95.18      104.01      9.91 o 
   8   1   4     1769.71     1809.65     22.88 o 
   9   1   4       79.47       81.53      9.61 o 
  10   1   4      155.85      201.45     11.28 o 
  11   1   4       11.11       25.41     10.61 o 
  12   1   4      334.36      288.19     15.71 o 
 -13   2   4       73.01       75.83     10.78 o 
 -12   2   4       21.95       40.99      9.86 o 
 -11   2   4        2.93        8.35     10.22 o 
 -10   2   4     1232.72     1308.90     21.10 o 
  -9   2   4       66.67       60.71      9.73 o 
  -8   2   4       11.66       20.56     10.68 o 
  -7   2   4     1023.34     1058.81     17.84 o 
  -6   2   4     1784.40     1831.07     24.27 o 
  -5   2   4       59.54       47.45     10.62 o 
  -4   2   4       10.38       17.72      9.74 o 
  -3   2   4     1616.86     1382.67     14.89 o 
  -2   2   4     6094.47     5869.41     75.90 o 
  -1   2   4        0.29       15.01      8.55 o 
   0   2   4     3781.47     3904.66     27.74 o 
   1   2   4     5639.11     5898.98     44.85 o 
   2   2   4     1105.74     1049.92     12.79 o 
   3   2   4     1200.73     1211.51     15.45 o 
   4   2   4      859.19      801.25     11.79 o 
   5   2   4      106.93       81.52      9.40 o 
   6   2   4      445.96      452.78     10.87 o 
   7   2   4       67.58       58.76      9.10 o 
   8   2   4     2026.79     2179.52     24.01 o 
   9   2   4       49.29       41.30     10.12 o 
  10   2   4     1109.13     1026.30     26.99 o 
  11   2   4       15.21       19.29     10.41 o 
  12   2   4        4.39       -4.20      9.97 o 
 -13   3   4       33.84       60.93     12.43 o 
 -12   3   4      473.16      429.54     11.23 o 
 -11   3   4      217.61      242.66     10.07 o 
 -10   3   4      142.37      135.52     10.46 o 
  -9   3   4      245.65      204.52     11.06 o 
  -8   3   4     1729.51     1829.16     25.62 o 
  -7   3   4      637.10      585.29     15.75 o 
  -6   3   4      349.13      332.13     11.86 o 
  -5   3   4      782.14      763.63     13.07 o 
  -4   3   4    21609.23    21983.86    194.70 o 
  -3   3   4      322.65      359.81     11.69 o 
  -2   3   4     3078.15     3034.76     42.08 o 
  -1   3   4     4321.71     4138.17     45.65 o 
   0   3   4     1854.88     1743.47     26.08 o 
   1   3   4      475.06      455.02     11.17 o 
   2   3   4    10956.57    10757.02    219.65 o 
   3   3   4      192.88      231.11      9.41 o 
   4   3   4       47.65       56.03      9.22 o 
   5   3   4      137.16      141.69      9.34 o 
   6   3   4     4267.86     4512.26     75.53 o 
   7   3   4      232.45      217.59      9.72 o 
   8   3   4     1292.25     1297.99     27.17 o 
   9   3   4      360.10      344.51     10.50 o 
  10   3   4      317.53      301.24      9.93 o 
  11   3   4       50.33       62.82     10.14 o 
  12   3   4      166.42      175.98     10.52 o 
 -13   4   4       80.71       59.92      9.51 o 
 -12   4   4      700.13      697.38     22.34 o 
 -11   4   4       88.82       65.33      9.86 o 
 -10   4   4      172.53      189.16     10.69 o 
  -9   4   4       90.63      117.04     10.39 o 
  -8   4   4       33.02       71.20     10.84 o 
  -7   4   4      178.39      184.43     11.00 o 
  -6   4   4     2884.60     2558.42     49.54 o 
  -5   4   4       11.55       -1.31     10.68 o 
  -4   4   4      424.32      365.75     11.41 o 
  -3   4   4      540.27      570.85     12.50 o 
  -2   4   4     4090.27     4084.47     34.27 o 
  -1   4   4     5511.93     5354.13     44.89 o 
   0   4   4     6052.10     5924.96     71.16 o 
   1   4   4      210.54      238.68     11.51 o 
   2   4   4        3.89        9.72      8.38 o 
   3   4   4     1113.81      879.81     12.16 o 
   4   4   4     8610.25     8513.26    132.28 o 
   5   4   4      122.86      152.54     10.22 o 
   6   4   4      220.62      231.82      9.89 o 
   7   4   4      108.10      110.98     10.45 o 
   8   4   4      912.64      978.95     20.62 o 
   9   4   4       15.32       29.86      9.28 o 
  10   4   4      531.35      537.31     23.16 o 
  11   4   4       41.37       54.95     10.60 o 
 -13   5   4       15.83       21.71     10.56 o 
 -12   5   4      373.51      327.44     12.37 o 
 -11   5   4      129.13      144.36     11.09 o 
 -10   5   4       36.79       56.94     10.07 o 
  -9   5   4      847.71      949.85     20.60 o 
  -8   5   4     3169.87     3280.48     37.41 o 
  -7   5   4      170.68      240.96     10.93 o 
  -6   5   4       51.67       75.19     10.57 o 
  -5   5   4      180.96      103.28     10.13 o 
  -4   5   4     2444.93     2201.17     31.53 o 
  -3   5   4     1738.09     2011.81     15.68 o 
  -2   5   4     7260.11     7524.15     41.87 o 
  -1   5   4     2382.77     2634.76     26.37 o 
   0   5   4      320.42      262.51     10.65 o 
   1   5   4      900.24      812.84     12.09 o 
   2   5   4     1870.45     1875.65     17.39 o 
   3   5   4     3106.02     3039.78     24.87 o 
   4   5   4      382.20      386.84     11.87 o 
   5   5   4       86.45       90.10      9.74 o 
   6   5   4     1211.03     1188.69     12.30 o 
   7   5   4        9.98       30.28     10.74 o 
   8   5   4       52.81       44.61      9.82 o 
   9   5   4       56.60       74.34      9.75 o 
  10   5   4        3.19       12.47     10.42 o 
  11   5   4      259.73      233.08     11.06 o 
 -13   6   4       28.77       42.44     10.85 o 
 -12   6   4      716.78      657.04     20.07 o 
 -11   6   4       76.24       75.73     11.10 o 
 -10   6   4      870.72      892.00     15.26 o 
  -9   6   4      324.67      335.76     11.71 o 
  -8   6   4      230.35      226.99     11.38 o 
  -7   6   4      315.30      327.73     10.93 o 
  -6   6   4     7380.74     7570.86     65.04 o 
  -5   6   4      271.90      265.54     10.24 o 
  -4   6   4     3427.44     3318.11     26.02 o 
  -3   6   4     3875.26     3970.00     38.18 o 
  -2   6   4     2270.41     2421.91     24.57 o 
  -1   6   4        0.45        5.90     11.34 o 
   0   6   4     4458.50     4326.14     56.64 o 
   1   6   4      245.60      203.04     10.44 o 
   2   6   4       31.03       41.55      9.74 o 
   3   6   4      123.04      103.42     10.41 o 
   4   6   4     1750.37     1850.99     28.80 o 
   5   6   4       10.15       20.02      9.52 o 
   6   6   4      558.84      550.90     10.21 o 
   7   6   4       28.50       28.24      9.76 o 
   8   6   4      499.44      457.97     12.26 o 
   9   6   4        1.91       -2.86      9.29 o 
  10   6   4      410.62      408.45     12.43 o 
  11   6   4        1.85       13.77      9.35 o 
 -13   7   4        0.88       35.97     11.42 o 
 -12   7   4       95.00       70.75     10.86 o 
 -11   7   4       81.85      104.15     10.92 o 
 -10   7   4      417.68      417.23     12.67 o 
  -9   7   4       87.02      136.61     11.41 o 
  -8   7   4     1560.48     1511.24     31.40 o 
  -7   7   4       37.03       73.81     10.05 o 
  -6   7   4        1.76        2.90      9.77 o 
  -5   7   4      186.65      176.89     10.35 o 
  -4   7   4     6080.61     6216.25     74.53 o 
  -3   7   4       41.35       30.13      9.81 o 
  -2   7   4     3367.72     3452.55     26.22 o 
  -1   7   4      164.94      125.99     10.61 o 
   0   7   4     1267.12     1058.92     16.19 o 
   1   7   4     1335.13     1398.40     12.77 o 
   2   7   4     3259.64     3596.28     52.33 o 
   3   7   4       70.03       93.38      9.91 o 
   4   7   4        4.20       34.03     10.08 o 
   5   7   4       53.03       48.89     10.11 o 
   6   7   4      492.65      533.49     10.38 o 
   7   7   4       12.80       34.94      9.80 o 
   8   7   4      285.36      253.81      9.80 o 
   9   7   4       24.13       25.09     11.26 o 
  10   7   4      140.83      104.72     10.33 o 
  11   7   4       10.95       21.23     10.06 o 
 -12   8   4      363.77      319.95     12.35 o 
 -11   8   4      174.17      182.76     11.24 o 
 -10   8   4     1295.70     1360.27     35.50 o 
  -9   8   4       27.96       42.30      9.71 o 
  -8   8   4       49.69       80.89     10.65 o 
  -7   8   4      154.50      186.08     10.24 o 
  -6   8   4     3874.12     3988.22     45.07 o 
  -5   8   4       53.19       60.24     10.47 o 
  -4   8   4     3495.56     3464.99     40.19 o 
  -3   8   4      339.61      393.26     11.49 o 
  -2   8   4      141.72      180.74     10.70 o 
  -1   8   4      457.33      468.45     12.17 o 
   0   8   4     3669.15     3742.35     33.25 o 
   1   8   4      275.12      244.18     10.34 o 
   2   8   4      499.80      441.36     11.13 o 
   3   8   4        2.62       -0.85      9.64 o 
   4   8   4      815.95      814.74     22.03 o 
   5   8   4      163.74      206.78     10.80 o 
   6   8   4       85.30       75.82     10.17 o 
   7   8   4      172.08      169.11     10.20 o 
   8   8   4      208.43      225.34     10.50 o 
   9   8   4       46.86       66.23     10.17 o 
  10   8   4       12.00       28.39      9.85 o 
  11   8   4       10.62       34.15     10.21 o 
 -12   9   4      109.91      120.00     10.66 o 
 -11   9   4        4.21       18.62     10.87 o 
 -10   9   4      395.90      401.10     16.63 o 
  -9   9   4        8.82        6.26     10.45 o 
  -8   9   4     1331.79     1304.11     22.85 o 
  -7   9   4       11.01       20.63     10.14 o 
  -6   9   4      267.75      244.81     10.70 o 
  -5   9   4       21.81       36.25     10.17 o 
  -4   9   4     2869.29     2988.25     29.21 o 
  -3   9   4       17.21        4.97     11.33 o 
  -2   9   4     4317.18     4308.27     47.56 o 
  -1   9   4      479.33      433.54     11.84 o 
   0   9   4      438.41      491.05     11.79 o 
   1   9   4        1.03        6.88     10.75 o 
   2   9   4     1245.89     1224.34     18.72 o 
   3   9   4      837.68      746.69     12.66 o 
   4   9   4      108.30      135.07     11.16 o 
   5   9   4      411.86      426.13     12.19 o 
   6   9   4      540.33      629.70     13.68 o 
   7   9   4        9.76        7.36      9.93 o 
   8   9   4      226.25      197.44     10.03 o 
   9   9   4      173.12      189.94      9.91 o 
  10   9   4       26.79       27.57     12.54 o 
 -12  10   4      202.68      164.37     11.23 o 
 -11  10   4       98.53      109.92     11.35 o 
 -10  10   4      563.81      471.46     14.17 o 
  -9  10   4       53.11       40.99     11.72 o 
  -8  10   4       64.14       61.18     10.16 o 
  -7  10   4      182.62      180.90     10.51 o 
  -6  10   4     1510.97     1405.85     20.70 o 
  -5  10   4      420.93      409.91     11.69 o 
  -4  10   4      284.86      271.96     11.74 o 
  -3  10   4      239.86      263.28     10.81 o 
  -2  10   4      699.74      635.94     12.55 o 
  -1  10   4       31.44       38.77     11.24 o 
   0  10   4     2758.14     3030.74     37.23 o 
   1  10   4      132.40      156.23     10.76 o 
   2  10   4       43.76       46.40     10.35 o 
   3  10   4       14.45       19.46     10.21 o 
   4  10   4      300.44      281.85     12.05 o 
   5  10   4      337.63      338.55     11.81 o 
   6  10   4       19.55       30.22     10.71 o 
   7  10   4      326.36      314.18     10.50 o 
   8  10   4      150.67      172.91     10.72 o 
   9  10   4       15.26       32.64     10.07 o 
  10  10   4      331.54      277.62     10.14 o 
 -11  11   4        8.05       43.97     10.20 o 
 -10  11   4       17.42       24.61     10.93 o 
  -9  11   4       69.96       93.28     10.61 o 
  -8  11   4      401.72      426.81     11.18 o 
  -7  11   4      338.31      310.68     10.59 o 
  -6  11   4       89.83      108.78     11.41 o 
  -5  11   4      456.64      531.36     12.29 o 
  -4  11   4     1818.01     1899.97     24.91 o 
  -3  11   4     1196.43     1335.00     15.58 o 
  -2  11   4     1928.29     1884.18     15.33 o 
  -1  11   4      196.71      197.29     10.85 o 
   0  11   4       23.29       26.04     10.45 o 
   1  11   4       12.45      -10.10     11.33 o 
   2  11   4     1231.78     1270.85     20.35 o 
   3  11   4      703.96      709.64     12.31 o 
   4  11   4      126.01      114.11     10.70 o 
   5  11   4      161.49      160.62     11.06 o 
   6  11   4      540.57      456.37     12.16 o 
   7  11   4      360.77      455.16     13.67 o 
   8  11   4       89.72      111.16     10.94 o 
   9  11   4      168.32      195.82     10.70 o 
 -11  12   4      152.72      154.50     11.77 o 
 -10  12   4       69.27       77.66     10.99 o 
  -9  12   4       85.99       78.51      9.92 o 
  -8  12   4       74.43       93.42     10.88 o 
  -7  12   4      278.52      317.52     11.25 o 
  -6  12   4      810.84      874.29     11.89 o 
  -5  12   4       14.84       12.84     12.01 o 
  -4  12   4        1.72        2.78     11.46 o 
  -3  12   4       68.66       67.34     11.98 o 
  -2  12   4     2105.03     2212.68     19.97 o 
  -1  12   4      212.39      235.47     11.13 o 
   0  12   4       41.40       59.63     10.66 o 
   1  12   4       44.52       75.91     10.52 o 
   2  12   4       99.35      140.12     11.38 o 
   3  12   4       22.86       39.98     10.47 o 
   4  12   4      675.72      733.89     14.36 o 
   5  12   4      661.41      648.72     14.39 o 
   6  12   4       20.42        4.96     11.23 o 
   7  12   4      843.27      845.09     15.45 o 
   8  12   4      345.50      352.63     12.24 o 
   9  12   4        0.75       -9.70      9.70 o 
 -10  13   4       61.76       57.62     11.25 o 
  -9  13   4      143.26      137.42     11.22 o 
  -8  13   4       32.26       38.02     10.86 o 
  -7  13   4       13.63        6.23     10.20 o 
  -6  13   4       18.51       12.84     11.08 o 
  -5  13   4       35.07       31.04     12.33 o 
  -4  13   4      454.21      398.18     12.61 o 
  -3  13   4       24.56       27.92     12.03 o 
  -2  13   4       98.25       84.66     11.82 o 
  -1  13   4      808.07      693.57     13.56 o 
   0  13   4       49.65       45.18     11.17 o 
   1  13   4       15.65       33.70     10.75 o 
   2  13   4     1774.88     1784.45     27.48 o 
   3  13   4      379.88      367.26     11.36 o 
   4  13   4        1.60        3.75      9.96 o 
   5  13   4       23.71       34.82     10.45 o 
   6  13   4      231.27      225.10     12.05 o 
   7  13   4       34.30       24.37     11.19 o 
   8  13   4      171.87      160.44     10.89 o 
 -10  14   4       56.72       48.01     11.09 o 
  -9  14   4       13.63       17.93     10.31 o 
  -8  14   4       20.52       15.37     11.49 o 
  -7  14   4       52.71       75.55     11.51 o 
  -6  14   4      157.63      162.06     12.12 o 
  -5  14   4      128.15      157.52     12.82 o 
  -4  14   4      100.64      122.76     12.91 o 
  -3  14   4      620.04      654.45     15.61 o 
  -2  14   4       63.50       61.55     10.91 o 
  -1  14   4       12.01       20.26     11.06 o 
   0  14   4      664.35      650.69     13.09 o 
   1  14   4      153.13      173.27     11.21 o 
   2  14   4      495.43      414.35     12.52 o 
   3  14   4       43.88       70.93     10.73 o 
   4  14   4      694.12      630.04     18.21 o 
   5  14   4      238.63      272.24     13.57 o 
   6  14   4       98.01      111.25     11.89 o 
   7  14   4      253.40      222.52     11.65 o 
   8  14   4       69.80       51.57     11.76 o 
  -9  15   4       56.23       51.49     12.26 o 
  -8  15   4       32.97       51.44     12.39 o 
  -7  15   4        0.87       -6.86     12.00 o 
  -6  15   4       45.33       72.75     12.19 o 
  -5  15   4       10.79       19.66     12.08 o 
  -4  15   4      185.04      170.67     12.05 o 
  -3  15   4       13.33       30.72     12.50 o 
  -2  15   4      163.83      150.52     11.41 o 
  -1  15   4       88.63      102.69     13.63 o 
   0  15   4     1766.38     1820.87     30.53 o 
   1  15   4        4.71        4.50     10.68 o 
   2  15   4      314.64      278.43     12.02 o 
   3  15   4        8.48       -9.87     11.33 o 
   4  15   4        3.06       11.03     10.69 o 
   5  15   4      189.73      172.16     12.07 o 
   6  15   4      322.32      322.22     12.35 o 
   7  15   4       27.45       51.79     10.24 o 
  -8  16   4        8.05       15.67     12.41 o 
  -7  16   4       57.43       74.98     13.15 o 
  -6  16   4       34.99        8.97     12.31 o 
  -5  16   4        1.08       32.29     12.31 o 
  -4  16   4        6.00       21.41     12.41 o 
  -3  16   4      162.44      168.99     13.11 o 
  -2  16   4       57.83       60.84     12.17 o 
  -1  16   4      141.20      185.10     13.67 o 
   0  16   4        4.06       19.17     10.02 o 
   1  16   4      143.61      150.99     10.52 o 
   2  16   4       46.10       67.68     11.82 o 
   3  16   4       12.28       29.45     11.24 o 
   4  16   4      253.26      252.69     11.24 o 
   5  16   4       79.80       61.80     11.37 o 
   6  16   4       75.80       58.81     10.35 o 
  -7  17   4       79.10       57.06     10.72 o 
  -6  17   4       17.57        8.35     12.34 o 
  -5  17   4      129.59      158.53     12.28 o 
  -4  17   4       63.28       57.58     12.32 o 
  -3  17   4       10.74       27.00     11.82 o 
  -2  17   4       11.09       39.17     11.41 o 
  -1  17   4      163.55      164.14     11.65 o 
   0  17   4      328.85      288.72     11.94 o 
   1  17   4       46.78       49.86     11.02 o 
   2  17   4      321.00      298.32     11.63 o 
   3  17   4       43.66       38.26     11.87 o 
   4  17   4       19.98       14.93     12.18 o 
   5  17   4       12.02       15.36     11.64 o 
  -5  18   4        0.08       -4.13     11.96 o 
  -4  18   4       18.68        8.74     11.04 o 
  -3  18   4      147.01      129.74     12.06 o 
  -2  18   4       84.61       75.17     12.02 o 
  -1  18   4       39.96       40.52      9.95 o 
   0  18   4       73.33       64.91     11.92 o 
   1  18   4       24.86       41.86     11.18 o 
   2  18   4       50.49       52.51     10.69 o 
   3  18   4       45.09       26.30     12.01 o 
  -3  19   4        2.93       23.69     11.78 o 
  -2  19   4       47.89       51.61     12.25 o 
  -1  19   4      165.50      163.96     10.30 o 
   0  19   4       11.86       13.15     10.95 o 
   1  19   4       93.30       81.49     10.71 o 
 -13   0   5       26.12       56.22     13.55 o 
 -11   0   5      235.11      223.69     19.58 o 
  -9   0   5      247.65      271.48     17.82 o 
  -7   0   5     4531.97     4685.76     98.14 o 
  -5   0   5     8631.47     8434.17     93.56 o 
  -3   0   5      196.61      183.60     15.14 o 
  -1   0   5     9013.13     8945.68    113.26 o 
   1   0   5     5956.13     6334.13     94.24 o 
   3   0   5     5278.08     5207.88     96.74 o 
   5   0   5    10206.83    10673.74    196.44 o 
   7   0   5     1657.97     1600.61     74.07 o 
   9   0   5      131.11      200.19     15.58 o 
  11   0   5      196.56      168.95     15.24 o 
 -13   1   5       77.43       66.64      9.89 o 
 -12   1   5        0.07       -3.86      9.45 o 
 -11   1   5       96.32       93.68     10.08 o 
 -10   1   5       13.41       22.47     12.95 o 
  -9   1   5      505.09      534.59     11.71 o 
  -8   1   5       14.56        7.19     11.71 o 
  -7   1   5     3090.19     3165.21     47.58 o 
  -6   1   5      112.36       93.72     11.62 o 
  -5   1   5      299.68      259.47     11.82 o 
  -4   1   5      379.31      282.97     11.09 o 
  -3   1   5     8771.57     7922.94    104.85 o 
  -2   1   5       21.15       25.74      8.63 o 
  -1   1   5     7196.93     7263.95     92.95 o 
   0   1   5     1624.84     1752.26     31.71 o 
   1   1   5      704.45      584.11     10.86 o 
   2   1   5      126.44      149.01     10.09 o 
   3   1   5     9317.39     9644.17     95.00 o 
   4   1   5       39.23       25.21      9.41 o 
   5   1   5       69.37       80.51      9.90 o 
   6   1   5        3.27        7.28      9.51 o 
   7   1   5      838.43      844.71     15.38 o 
   8   1   5        0.49        5.05     10.25 o 
   9   1   5      681.39      681.32     19.71 o 
  10   1   5       92.59       88.50      9.64 o 
  11   1   5       36.81       28.90     13.44 o 
 -13   2   5       29.80       10.93     10.78 o 
 -12   2   5      139.84      171.08     10.55 o 
 -11   2   5       64.76       64.87     11.62 o 
 -10   2   5       17.98       26.64     11.49 o 
  -9   2   5     1216.20     1146.04     18.82 o 
  -8   2   5       47.49       50.42     11.89 o 
  -7   2   5     1360.06     1348.55     15.08 o 
  -6   2   5      415.69      381.39     12.58 o 
  -5   2   5     8585.44     8060.16     63.96 o 
  -4   2   5      470.58      426.58     12.61 o 
  -3   2   5     1138.02     1171.40     13.27 o 
  -2   2   5      209.22      248.40     10.12 o 
  -1   2   5     3229.06     3018.90     34.30 o 
   0   2   5      258.04      207.67      9.90 o 
   1   2   5     3961.24     3749.27     42.77 o 
   2   2   5      165.16      190.49     10.83 o 
   3   2   5      654.95      650.76     13.20 o 
   4   2   5       49.36       62.16      8.92 o 
   5   2   5     5733.80     5726.88     81.29 o 
   6   2   5       39.42       38.41      9.65 o 
   7   2   5     2336.08     2443.59     38.16 o 
   8   2   5      123.06      140.25     10.09 o 
   9   2   5      113.34       95.69     10.66 o 
  10   2   5      119.97      133.36     11.40 o 
  11   2   5      204.46      180.32     12.25 o 
 -13   3   5      152.61      159.04     11.36 o 
 -12   3   5      182.42      197.34     11.32 o 
 -11   3   5       35.60       44.30      9.95 o 
 -10   3   5      235.67      255.62     11.24 o 
  -9   3   5     1338.34     1534.97     28.18 o 
  -8   3   5      373.66      415.73     11.64 o 
  -7   3   5     2140.91     2114.25     43.16 o 
  -6   3   5        7.29       23.07     10.06 o 
  -5   3   5       26.06       53.69     11.03 o 
  -4   3   5     1500.03     1423.53     14.54 o 
  -3   3   5     9743.20    10669.47     96.93 o 
  -2   3   5     1071.18     1078.95     14.98 o 
  -1   3   5     1051.34      947.63     22.49 o 
   0   3   5     1002.59      986.74     12.99 o 
   1   3   5     5379.34     5339.80     56.12 o 
   2   3   5     5783.58     5815.82     58.97 o 
   3   3   5     7484.62     7494.70     78.76 o 
   4   3   5      266.88      282.41      9.42 o 
   5   3   5      125.16      132.54     10.42 o 
   6   3   5      213.57      225.27     10.60 o 
   7   3   5     2654.43     2737.78     48.78 o 
   8   3   5      305.50      292.62      9.98 o 
   9   3   5      415.17      410.29     10.61 o 
  10   3   5      325.63      271.53     10.39 o 
  11   3   5      277.69      248.51     11.18 o 
 -13   4   5      211.09      223.57     11.62 o 
 -12   4   5      231.48      230.88     10.27 o 
 -11   4   5      366.79      353.74     11.34 o 
 -10   4   5        7.48       19.52     10.57 o 
  -9   4   5     1030.54     1042.91     23.16 o 
  -8   4   5        0.95       20.27     10.99 o 
  -7   4   5      100.71      113.47     10.80 o 
  -6   4   5     1164.70     1178.02     16.43 o 
  -5   4   5     2902.76     2941.57     36.65 o 
  -4   4   5      304.33      257.62     10.36 o 
  -3   4   5     4544.11     4595.95     34.76 o 
  -2   4   5     1563.85     1610.45     17.46 o 
  -1   4   5     2352.19     2302.76     27.61 o 
   0   4   5      941.10      980.67     13.18 o 
   1   4   5     1636.58     1583.96     16.57 o 
   2   4   5      296.31      291.30     10.26 o 
   3   4   5      223.80      213.03     10.71 o 
   4   4   5       18.81        1.65     10.04 o 
   5   4   5     3267.60     3398.14     53.98 o 
   6   4   5      272.10      262.44     10.52 o 
   7   4   5       78.89       90.12     10.99 o 
   8   4   5        9.16        8.02      9.79 o 
   9   4   5      126.68      153.07     11.07 o 
  10   4   5       36.66       23.65     10.11 o 
  11   4   5       46.65       59.36     11.07 o 
 -13   5   5      253.10      271.01     11.38 o 
 -12   5   5       21.07       33.55     12.08 o 
 -11   5   5      718.59      779.60     19.74 o 
 -10   5   5       38.92       46.78     11.72 o 
  -9   5   5      939.77      969.32     21.77 o 
  -8   5   5      317.34      307.40     12.29 o 
  -7   5   5     3924.44     3732.33     51.66 o 
  -6   5   5        4.36       12.04     11.54 o 
  -5   5   5       21.23       16.13     11.03 o 
  -4   5   5      542.51      565.90     11.47 o 
  -3   5   5     2840.02     2559.62     26.54 o 
  -2   5   5     3784.36     3856.40     38.64 o 
  -1   5   5     2175.23     2040.60     25.13 o 
   0   5   5       62.10       74.01     10.38 o 
   1   5   5     1075.95     1051.67     12.80 o 
   2   5   5        0.41        6.78      9.80 o 
   3   5   5     1709.08     1620.48     24.27 o 
   4   5   5      128.36      113.75      9.66 o 
   5   5   5       75.76      107.36     10.03 o 
   6   5   5      378.92      413.56     10.81 o 
   7   5   5     1192.13     1208.26     18.12 o 
   8   5   5       39.26       49.01      9.73 o 
   9   5   5       24.61       33.32     10.48 o 
  10   5   5      125.78      112.17     10.07 o 
  11   5   5       10.33       31.72     10.22 o 
 -13   6   5       66.70       63.97      9.58 o 
 -12   6   5       20.06       38.73     11.25 o 
 -11   6   5      544.73      539.55     17.60 o 
 -10   6   5      599.63      631.91     20.12 o 
  -9   6   5      689.46      659.32     14.78 o 
  -8   6   5       83.10       98.01     11.42 o 
  -7   6   5      122.29       81.09     10.85 o 
  -6   6   5     1294.71     1341.61     18.99 o 
  -5   6   5     2378.94     2498.54     23.02 o 
  -4   6   5      380.01      321.92     10.49 o 
  -3   6   5      411.61      392.62     11.08 o 
  -2   6   5      203.75      182.68     10.74 o 
  -1   6   5     2526.54     2426.34     28.47 o 
   0   6   5      301.40      341.51     10.98 o 
   1   6   5     3294.42     3334.91     38.71 o 
   2   6   5       12.38        5.73     10.96 o 
   3   6   5      478.30      579.23     11.32 o 
   4   6   5      821.85      913.49     16.79 o 
   5   6   5     2390.83     2398.55     25.14 o 
   6   6   5       45.68       51.57      9.90 o 
   7   6   5      145.96      152.68     10.61 o 
   8   6   5       81.02       55.83      9.73 o 
   9   6   5      758.25      763.39     20.05 o 
  10   6   5      112.78      103.15     10.33 o 
 -13   7   5      327.18      334.76     16.68 o 
 -12   7   5       19.20       34.29     11.82 o 
 -11   7   5      535.57      620.19     18.71 o 
 -10   7   5       71.01       82.34     10.18 o 
  -9   7   5        3.95       19.01     10.54 o 
  -8   7   5      121.38      114.23     10.46 o 
  -7   7   5     3592.47     3831.77     38.77 o 
  -6   7   5       47.82       48.48      9.96 o 
  -5   7   5     1137.75     1195.45     12.67 o 
  -4   7   5      557.70      548.92     11.98 o 
  -3   7   5      719.09      712.82     12.03 o 
  -2   7   5        0.09        2.85      9.54 o 
  -1   7   5     2519.75     2692.24     32.95 o 
   0   7   5        5.45       10.77     10.80 o 
   1   7   5       10.12       13.30     10.00 o 
   2   7   5      214.66      242.23     10.40 o 
   3   7   5      174.89      172.61     10.98 o 
   4   7   5      836.92      813.88     18.35 o 
   5   7   5       38.17       78.38     10.76 o 
   6   7   5        9.73       17.16      8.95 o 
   7   7   5      435.66      401.87     10.93 o 
   8   7   5        6.82       -0.27     10.01 o 
   9   7   5       31.55       26.65      9.97 o 
  10   7   5       70.74       61.15     10.20 o 
 -12   8   5       59.93       88.44     11.15 o 
 -11   8   5      251.47      265.63     13.61 o 
 -10   8   5       27.58       37.78     10.94 o 
  -9   8   5     1296.28     1235.62     19.99 o 
  -8   8   5      109.94      110.16     11.19 o 
  -7   8   5       23.28       15.07     10.64 o 
  -6   8   5      127.85      130.94     10.09 o 
  -5   8   5     1756.92     1774.88     16.71 o 
  -4   8   5        2.12        6.36      9.98 o 
  -3   8   5      252.40      261.82     10.59 o 
  -2   8   5      748.69      636.28     12.03 o 
  -1   8   5      699.57      649.82     11.75 o 
   0   8   5      103.10      142.79     10.65 o 
   1   8   5     1016.35      993.81     12.20 o 
   2   8   5      857.95      890.44     13.33 o 
   3   8   5      311.50      283.15     11.71 o 
   4   8   5      407.72      390.91     11.38 o 
   5   8   5     1270.06     1306.90     23.39 o 
   6   8   5       23.65       35.28     10.37 o 
   7   8   5        2.63       21.73      9.18 o 
   8   8   5       45.16       53.31      9.79 o 
   9   8   5      177.86      177.79     10.79 o 
  10   8   5        0.23       14.25      9.28 o 
 -12   9   5       10.28       18.51     11.54 o 
 -11   9   5      177.74      141.94     11.18 o 
 -10   9   5       18.59       21.84     11.63 o 
  -9   9   5      117.79      108.03     10.98 o 
  -8   9   5       67.53       85.86     10.41 o 
  -7   9   5     1649.87     1591.39     20.49 o 
  -6   9   5       27.18       41.76     10.87 o 
  -5   9   5      230.27      200.89      9.61 o 
  -4   9   5       78.18      108.72     10.06 o 
  -3   9   5      528.63      534.23     11.45 o 
  -2   9   5      130.36      114.04     10.64 o 
  -1   9   5     1722.75     1711.42     22.98 o 
   0   9   5      228.44      248.98     11.18 o 
   1   9   5      369.95      318.19     10.16 o 
   2   9   5       67.56       65.16     10.39 o 
   3   9   5      574.24      612.95     11.60 o 
   4   9   5       26.86       64.34     11.51 o 
   5   9   5       97.99      111.26     11.11 o 
   6   9   5       73.58       77.60     11.09 o 
   7   9   5      416.62      389.89     13.10 o 
   8   9   5        5.79       29.18     10.77 o 
   9   9   5       63.16       52.46     10.62 o 
  10   9   5        1.22        9.92     10.13 o 
 -12  10   5        2.64        0.22     11.04 o 
 -11  10   5      129.53      126.70     11.55 o 
 -10  10   5       12.43       22.21     11.11 o 
  -9  10   5      684.04      759.81     20.82 o 
  -8  10   5      210.95      185.41     10.54 o 
  -7  10   5        1.24       15.76     10.46 o 
  -6  10   5       37.71       70.44     10.20 o 
  -5  10   5     1680.31     1828.39     23.34 o 
  -4  10   5      395.24      412.44     12.20 o 
  -3  10   5      231.90      300.98     12.09 o 
  -2  10   5     1131.80     1103.12     13.55 o 
  -1  10   5       14.18       21.47      9.45 o 
   0  10   5      162.90      162.81     11.09 o 
   1  10   5      651.25      636.66     15.62 o 
   2  10   5      662.40      651.06     11.98 o 
   3  10   5      226.32      256.15     11.06 o 
   4  10   5      720.07      748.08     13.03 o 
   5  10   5      478.82      534.63     11.37 o 
   6  10   5       13.59       27.52     10.49 o 
   7  10   5      110.32      113.22     12.82 o 
   8  10   5      234.12      237.57     12.13 o 
   9  10   5        8.85       32.01     12.73 o 
 -11  11   5       14.60       26.44     11.39 o 
 -10  11   5       11.04        7.57     12.69 o 
  -9  11   5      148.74      155.36     10.89 o 
  -8  11   5       71.94      104.65      9.51 o 
  -7  11   5      525.56      474.49     13.14 o 
  -6  11   5       55.30       55.82     10.66 o 
  -5  11   5       69.20       77.92     11.15 o 
  -4  11   5     2180.98     2027.89     25.23 o 
  -3  11   5      815.20      729.05     12.33 o 
  -2  11   5      395.76      362.61     11.47 o 
  -1  11   5      556.15      648.36     11.40 o 
   0  11   5      444.48      435.49     12.39 o 
   1  11   5      288.18      288.11     11.15 o 
   2  11   5       24.47       39.34     10.27 o 
   3  11   5      973.46     1015.60     14.15 o 
   4  11   5      444.65      411.76     11.84 o 
   5  11   5        4.34       18.91     10.65 o 
   6  11   5      463.94      464.52     15.15 o 
   7  11   5      555.57      562.93     17.16 o 
   8  11   5       44.37       60.08     12.40 o 
   9  11   5       11.65       21.90     10.55 o 
 -11  12   5      127.47      131.58     11.55 o 
 -10  12   5        4.25        0.38     10.81 o 
  -9  12   5      153.33      104.23     10.62 o 
  -8  12   5       60.07       63.58     10.25 o 
  -7  12   5       59.23       78.28     10.53 o 
  -6  12   5        3.76       19.30     11.03 o 
  -5  12   5      650.03      581.80     13.61 o 
  -4  12   5       32.04       39.57     12.39 o 
  -3  12   5      296.80      321.56     11.87 o 
  -2  12   5      191.10      234.71     12.00 o 
  -1  12   5     2335.31     2228.13     27.81 o 
   0  12   5        4.32       -1.58      9.39 o 
   1  12   5       51.18       57.84     10.38 o 
   2  12   5      347.00      300.07     10.87 o 
   3  12   5        5.18       33.92     11.33 o 
   4  12   5      713.65      680.83     13.09 o 
   5  12   5      625.53      569.38     16.06 o 
   6  12   5        7.76       11.26     10.43 o 
   7  12   5      201.48      169.94     12.71 o 
   8  12   5       70.00       79.75     12.86 o 
 -10  13   5        0.98       11.22     10.22 o 
  -9  13   5      259.70      224.60     11.48 o 
  -8  13   5        4.05       13.81     10.03 o 
  -7  13   5      184.16      228.41     11.95 o 
  -6  13   5      897.39      860.69     14.27 o 
  -5  13   5       33.61       24.21     12.30 o 
  -4  13   5      132.94      162.68     12.26 o 
  -3  13   5     1330.15     1448.14     19.47 o 
  -2  13   5       20.53       35.85     12.38 o 
  -1  13   5      123.08      112.25     12.23 o 
   0  13   5      554.12      623.45     11.46 o 
   1  13   5        2.89        9.68      9.95 o 
   2  13   5       29.70       17.93     10.34 o 
   3  13   5      878.33      827.69     16.58 o 
   4  13   5      862.02      877.11     14.50 o 
   5  13   5       10.49       20.80     11.03 o 
   6  13   5      212.54      201.45     12.61 o 
   7  13   5       25.06       30.14     10.94 o 
   8  13   5      100.51       52.62     11.22 o 
  -9  14   5       36.77       36.40     11.84 o 
  -8  14   5       30.33       24.87     11.16 o 
  -7  14   5      133.66      137.81     11.54 o 
  -6  14   5      377.34      321.70     12.30 o 
  -5  14   5       52.21       56.99     12.73 o 
  -4  14   5       69.59       44.45     10.92 o 
  -3  14   5        1.02        9.68     11.16 o 
  -2  14   5      237.97      234.28     12.12 o 
  -1  14   5      804.32      841.68     13.56 o 
   0  14   5       20.62       14.99     10.01 o 
   1  14   5     1442.32     1479.42     14.65 o 
   2  14   5      545.37      511.87     11.30 o 
   3  14   5       46.94       71.05     10.52 o 
   4  14   5       31.33       42.39     11.23 o 
   5  14   5      418.61      422.91     12.43 o 
   6  14   5        0.80        7.93     10.58 o 
   7  14   5       36.62       18.31     12.01 o 
  -9  15   5       79.99       87.65     12.36 o 
  -8  15   5       31.49       55.11     13.36 o 
  -7  15   5      101.88       98.92     13.34 o 
  -6  15   5       19.76       21.07     12.74 o 
  -5  15   5      143.92      163.82     12.92 o 
  -4  15   5      114.80       93.98     12.36 o 
  -3  15   5     1023.92      965.11     14.03 o 
  -2  15   5       22.82       13.19     11.45 o 
  -1  15   5      287.85      302.51     13.63 o 
   0  15   5       36.89       25.06     10.76 o 
   1  15   5      231.37      204.54      9.89 o 
   2  15   5       17.73       12.67     11.34 o 
   3  15   5      147.76      149.04     10.51 o 
   4  15   5        1.88       16.83     11.09 o 
   5  15   5       46.69       95.18     12.49 o 
   6  15   5      235.67      180.64     11.30 o 
  -8  16   5       24.02       19.39     11.55 o 
  -7  16   5      106.78       95.72     11.76 o 
  -6  16   5       87.69       80.77     12.64 o 
  -5  16   5      269.26      248.24     12.91 o 
  -4  16   5       13.00      -11.44     11.44 o 
  -3  16   5       70.25       58.09     11.48 o 
  -2  16   5       57.16       76.39     11.36 o 
  -1  16   5      427.47      413.07     13.43 o 
   0  16   5       82.15       64.99     10.18 o 
   1  16   5      271.57      272.18     11.26 o 
   2  16   5      244.64      234.19     10.05 o 
   3  16   5       10.63       15.57     11.07 o 
   4  16   5       22.34       23.84     11.75 o 
   5  16   5      215.75      206.59     11.36 o 
  -6  17   5        7.24       12.04     11.83 o 
  -5  17   5       47.04       58.32     12.68 o 
  -4  17   5       89.34       97.44     11.84 o 
  -3  17   5      223.54      234.52     12.97 o 
  -2  17   5       52.18       49.40     12.25 o 
  -1  17   5      110.21       99.65     11.98 o 
   0  17   5       22.09       30.28     11.22 o 
   1  17   5       53.09       54.96     10.52 o 
   2  17   5        5.51        9.25     10.93 o 
   3  17   5      278.26      252.47     12.57 o 
   4  17   5       19.33       25.57     12.24 o 
  -5  18   5       63.90       68.39     11.44 o 
  -4  18   5       15.19       39.91     11.26 o 
  -3  18   5        0.60       20.81     12.01 o 
  -2  18   5       18.28        6.39     18.18 o 
  -1  18   5       38.61       26.18     10.87 o 
   0  18   5        1.13       -9.12     10.99 o 
   1  18   5      104.49      103.11     11.80 o 
   2  18   5        1.81        9.71      9.99 o 
 -12   0   6       10.37       24.63     17.05 o 
 -10   0   6     2453.50     2404.82     67.90 o 
  -8   0   6     3032.35     2882.36     59.86 o 
  -6   0   6       25.73       42.15     15.20 o 
  -4   0   6     6522.13     6234.36     61.37 o 
  -2   0   6     1664.47     1462.03     31.89 o 
   0   0   6     8702.82     9206.90     38.05 o 
   2   0   6     8180.14     8081.08    144.42 o 
   4   0   6      964.44      988.55     18.35 o 
   6   0   6      850.75      858.70     25.69 o 
   8   0   6        3.81        9.04     12.21 o 
  10   0   6      215.53      224.94     23.86 o 
 -13   1   6        2.97       24.75     10.56 o 
 -12   1   6      755.65      814.45     31.26 o 
 -11   1   6        0.80       -1.32     10.98 o 
 -10   1   6      145.34      180.26     13.54 o 
  -9   1   6        7.77       19.72     11.79 o 
  -8   1   6      748.47      747.02     13.15 o 
  -7   1   6        6.64       13.81     11.61 o 
  -6   1   6     7904.05     7608.64     85.88 o 
  -5   1   6       46.25       45.26      9.67 o 
  -4   1   6       33.86       50.89     10.61 o 
  -3   1   6      428.59      407.64     11.44 o 
  -2   1   6     4072.55     3796.29     29.71 o 
  -1   1   6        1.30       10.93      9.03 o 
   0   1   6     6262.23     6322.31     89.15 o 
   1   1   6        2.57       23.10      8.99 o 
   2   1   6      693.57      724.28     22.41 o 
   3   1   6      202.80      228.54     10.17 o 
   4   1   6     6586.30     7003.47     82.19 o 
   5   1   6       72.75       98.96     10.00 o 
   6   1   6      194.38      213.86      9.80 o 
   7   1   6       30.33       46.32      9.83 o 
   8   1   6      227.04      248.65     10.20 o 
   9   1   6        1.52       10.34      9.52 o 
  10   1   6       96.47       85.07     10.69 o 
 -13   2   6       76.82       51.04     11.53 o 
 -12   2   6        3.47        7.46     10.91 o 
 -11   2   6        1.56       17.01     11.21 o 
 -10   2   6      637.89      644.39     14.07 o 
  -9   2   6      299.64      333.99     12.61 o 
  -8   2   6     3687.09     3683.11     41.74 o 
  -7   2   6      360.45      364.34     11.57 o 
  -6   2   6      174.08      196.29     11.82 o 
  -5   2   6       22.75       25.63     10.27 o 
  -4   2   6     4908.19     4880.41     59.86 o 
  -3   2   6      611.77      618.59     11.88 o 
  -2   2   6     1224.67     1179.76     12.98 o 
  -1   2   6       75.11       90.17     10.41 o 
   0   2   6     5712.44     5842.38     93.03 o 
   1   2   6     1852.60     1905.73     38.35 o 
   2   2   6     5478.10     5745.71     81.42 o 
   3   2   6        3.02       -6.72      8.62 o 
   4   2   6      653.54      661.74     11.24 o 
   5   2   6      188.82      176.00     10.21 o 
   6   2   6      369.34      403.54     10.90 o 
   7   2   6       18.47       16.05      9.14 o 
   8   2   6       39.31       33.11      9.12 o 
   9   2   6       72.46       76.62     10.61 o 
  10   2   6      151.60      152.77     10.64 o 
 -13   3   6       36.63       75.49     10.86 o 
 -12   3   6      520.65      523.39     12.82 o 
 -11   3   6      259.89      248.28     12.05 o 
 -10   3   6      734.80      681.97     18.94 o 
  -9   3   6      375.94      388.86     12.88 o 
  -8   3   6      524.67      465.37     12.40 o 
  -7   3   6       38.85       42.44     11.25 o 
  -6   3   6     3495.25     3662.38     28.43 o 
  -5   3   6      392.00      406.00     11.70 o 
  -4   3   6      375.24      334.80     11.05 o 
  -3   3   6      282.03      266.90     10.23 o 
  -2   3   6     9110.58     9179.76    117.10 o 
  -1   3   6     1102.72     1268.95     15.52 o 
   0   3   6     2772.20     2613.75     30.52 o 
   1   3   6      647.94      706.56     11.49 o 
   2   3   6     1590.98     1615.43     21.79 o 
   3   3   6      175.55      230.80     10.64 o 
   4   3   6     2548.68     2672.55     35.53 o 
   5   3   6        4.33        6.73      9.01 o 
   6   3   6       54.03       49.65      9.91 o 
   7   3   6       62.73       69.55      9.76 o 
   8   3   6      805.60      738.11     17.41 o 
   9   3   6      142.36      142.86     10.18 o 
  10   3   6      358.10      343.14     15.03 o 
 -13   4   6       52.48       56.39     10.84 o 
 -12   4   6      139.03      140.85     11.70 o 
 -11   4   6       20.51       41.79     11.84 o 
 -10   4   6     1064.85     1088.71     21.65 o 
  -9   4   6       38.65       72.17     12.89 o 
  -8   4   6      978.30      911.84     13.19 o 
  -7   4   6      645.35      634.13     11.88 o 
  -6   4   6      266.13      321.72     11.92 o 
  -5   4   6       42.68       42.81     11.04 o 
  -4   4   6     3669.96     3584.70     30.43 o 
  -3   4   6        5.42        7.94      9.10 o 
  -2   4   6     1461.65     1440.56     35.60 o 
  -1   4   6      359.61      399.03     11.23 o 
   0   4   6     4470.02     4395.87     83.70 o 
   1   4   6      160.15      203.80     10.65 o 
   2   4   6     6486.91     6690.00     69.14 o 
   3   4   6      684.21      757.15     12.02 o 
   4   4   6       23.23       47.62     10.35 o 
   5   4   6        0.30        1.38      9.65 o 
   6   4   6     1979.09     2039.38     31.25 o 
   7   4   6      368.18      388.77     10.30 o 
   8   4   6       25.24       20.58     10.22 o 
   9   4   6      124.26      127.36     10.79 o 
  10   4   6      371.53      346.19     12.55 o 
 -13   5   6       51.10       73.94     12.08 o 
 -12   5   6      194.38      182.86     12.84 o 
 -11   5   6      180.11      185.08     11.54 o 
 -10   5   6     1243.13     1163.83     22.69 o 
  -9   5   6       36.09       74.91     10.46 o 
  -8   5   6      119.42      125.05     11.61 o 
  -7   5   6      746.64      868.34     12.40 o 
  -6   5   6     1143.66     1261.86     23.57 o 
  -5   5   6      958.01      903.21     13.13 o 
  -4   5   6        2.19       -1.37     10.00 o 
  -3   5   6      508.31      607.62     11.23 o 
  -2   5   6      630.67      586.97     13.90 o 
  -1   5   6       60.28       46.48      9.29 o 
   0   5   6      803.12      847.69     17.35 o 
   1   5   6      120.59      151.15     10.05 o 
   2   5   6     1439.61     1560.96     19.42 o 
   3   5   6       85.32       88.65      9.42 o 
   4   5   6      655.94      674.34     13.38 o 
   5   5   6      120.68      139.28      9.71 o 
   6   5   6       45.96       44.76      9.88 o 
   7   5   6        6.61       15.89      9.69 o 
   8   5   6     1065.40     1051.78     28.75 o 
   9   5   6       98.47      100.68     10.82 o 
  10   5   6      101.16       95.74     11.26 o 
 -13   6   6        9.95       33.66     10.81 o 
 -12   6   6      106.53      127.57     11.95 o 
 -11   6   6       71.13      114.94     12.01 o 
 -10   6   6      105.95      115.86     11.62 o 
  -9   6   6      294.63      253.41     11.85 o 
  -8   6   6      703.58      756.49     13.22 o 
  -7   6   6        1.38        8.93     11.24 o 
  -6   6   6       30.89       70.24     10.63 o 
  -5   6   6      153.29      151.57      9.66 o 
  -4   6   6     3401.54     3367.67     39.60 o 
  -3   6   6     1036.95     1136.40     16.11 o 
  -2   6   6      351.30      382.01     11.64 o 
  -1   6   6      625.64      621.45     12.25 o 
   0   6   6     2226.12     2381.45     25.82 o 
   1   6   6       16.93       35.95      9.33 o 
   2   6   6     3169.56     3393.05     39.77 o 
   3   6   6       46.55       12.10     11.37 o 
   4   6   6     1518.00     1513.56     20.51 o 
   5   6   6        1.65        1.17     10.20 o 
   6   6   6      816.82      832.03     18.45 o 
   7   6   6      121.17      131.87      9.73 o 
   8   6   6      120.26      119.88     11.40 o 
   9   6   6       55.28       59.10     10.13 o 
  10   6   6      579.24      443.49     14.18 o 
 -12   7   6      161.45      136.82     12.84 o 
 -11   7   6        5.10       12.07      9.84 o 
 -10   7   6      416.32      408.02     14.84 o 
  -9   7   6        8.51       19.31     11.70 o 
  -8   7   6      198.18      242.97     11.23 o 
  -7   7   6      275.13      313.63     11.50 o 
  -6   7   6      983.30      942.88     13.05 o 
  -5   7   6        0.27        5.78      9.52 o 
  -4   7   6       67.94       66.67     10.31 o 
  -3   7   6       12.49       18.77      9.78 o 
  -2   7   6     1860.48     2121.94     23.75 o 
  -1   7   6      229.61      250.78     11.14 o 
   0   7   6       84.91      128.51      9.75 o 
   1   7   6        3.44        8.94      8.82 o 
   2   7   6     1603.76     1514.97     21.30 o 
   3   7   6      219.77      257.23     12.13 o 
   4   7   6     2971.78     2788.07     38.90 o 
   5   7   6      305.93      357.51     12.85 o 
   6   7   6        1.15       12.72     10.87 o 
   7   7   6        1.26       15.72      9.43 o 
   8   7   6      786.09      790.84     15.85 o 
   9   7   6       45.23       49.02      9.85 o 
  10   7   6      254.88      218.39     10.18 o 
 -12   8   6      161.35      131.57     12.18 o 
 -11   8   6       79.38       94.87     11.60 o 
 -10   8   6       30.92       10.17     12.37 o 
  -9   8   6       67.08       78.44     10.76 o 
  -8   8   6      606.69      676.66     12.05 o 
  -7   8   6       42.38       60.93     11.09 o 
  -6   8   6      118.21      124.63     10.55 o 
  -5   8   6      142.39      153.63     10.47 o 
  -4   8   6      718.73      753.34     13.41 o 
  -3   8   6      186.25      250.13     11.09 o 
  -2   8   6       11.40       18.19     10.33 o 
  -1   8   6      323.22      404.67     11.20 o 
   0   8   6      475.19      492.34     11.03 o 
   1   8   6      240.79      251.51      9.96 o 
   2   8   6      467.27      544.48     11.54 o 
   3   8   6      149.88      167.32     10.49 o 
   4   8   6       80.47      104.67     10.81 o 
   5   8   6       18.30       34.89     11.13 o 
   6   8   6      806.93      802.20     24.59 o 
   7   8   6       67.30       83.61     10.41 o 
   8   8   6       11.07       14.00     10.47 o 
   9   8   6       15.67       26.33     10.47 o 
 -12   9   6      110.01       91.85     12.35 o 
 -11   9   6        1.07       11.61     10.84 o 
 -10   9   6      233.59      257.39     11.72 o 
  -9   9   6      174.76      210.00     10.94 o 
  -8   9   6       70.16       61.41     10.85 o 
  -7   9   6      179.23      168.38     11.73 o 
  -6   9   6      685.90      623.37     11.72 o 
  -5   9   6      126.32      159.06     10.90 o 
  -4   9   6       35.34       58.08     10.67 o 
  -3   9   6      505.92      452.30     10.79 o 
  -2   9   6      470.81      491.01     13.77 o 
  -1   9   6      172.71      180.56     10.05 o 
   0   9   6      159.29      169.37     10.65 o 
   1   9   6     1129.41     1100.65     14.20 o 
   2   9   6     2126.32     2142.87     20.78 o 
   3   9   6      329.67      331.73     11.21 o 
   4   9   6     1915.72     1914.59     41.91 o 
   5   9   6        3.16       20.86     11.92 o 
   6   9   6       56.02       45.51     10.64 o 
   7   9   6       49.86       48.57     12.19 o 
   8   9   6      460.99      456.25     19.12 o 
   9   9   6        2.67       22.71     11.97 o 
 -11  10   6       47.62       49.75     10.36 o 
 -10  10   6      206.50      228.56     12.02 o 
  -9  10   6        4.72       24.12     10.92 o 
  -8  10   6      319.61      319.30     11.86 o 
  -7  10   6      434.97      469.20     11.01 o 
  -6  10   6       16.30       28.23     10.71 o 
  -5  10   6      611.36      624.69     12.18 o 
  -4  10   6      975.65      954.84     14.80 o 
  -3  10   6       45.11       48.94     11.56 o 
  -2  10   6      112.27      144.35     10.54 o 
  -1  10   6      541.42      558.83     10.65 o 
   0  10   6      658.42      560.51     13.42 o 
   1  10   6       48.01       56.67      9.68 o 
   2  10   6     1492.31     1499.20     24.44 o 
   3  10   6        2.53       -0.51     10.86 o 
   4  10   6       73.79       69.46     10.50 o 
   5  10   6      127.35      122.69     11.50 o 
   6  10   6      219.17      219.76     12.08 o 
   7  10   6       20.46       28.42     10.84 o 
   8  10   6       12.09       23.15     11.14 o 
 -11  11   6       20.04       38.50     11.29 o 
 -10  11   6      137.68      138.41     11.75 o 
  -9  11   6      410.14      402.54     13.09 o 
  -8  11   6        3.14       16.04      9.88 o 
  -7  11   6      257.23      301.35     11.42 o 
  -6  11   6      526.24      499.87     12.19 o 
  -5  11   6        2.98       12.22     12.07 o 
  -4  11   6      127.27      188.75     11.23 o 
  -3  11   6      984.84     1159.47     17.01 o 
  -2  11   6      534.63      664.15     14.01 o 
  -1  11   6       14.34       24.05     11.00 o 
   0  11   6      258.16      268.86     10.40 o 
   1  11   6      995.10     1026.42     16.78 o 
   2  11   6      275.74      276.03     10.86 o 
   3  11   6      385.75      394.05     12.02 o 
   4  11   6      441.23      445.26     13.95 o 
   5  11   6       71.96       82.57     11.51 o 
   6  11   6        7.58        5.72     10.90 o 
   7  11   6        7.99       12.85     11.42 o 
   8  11   6      281.43      221.31     12.98 o 
 -10  12   6      233.29      208.18     11.50 o 
  -9  12   6        7.33       20.77     10.75 o 
  -8  12   6      259.86      255.81     11.15 o 
  -7  12   6      314.10      365.65     12.23 o 
  -6  12   6      560.09      470.97     12.33 o 
  -5  12   6      101.43       79.67     11.80 o 
  -4  12   6      676.20      713.50     13.86 o 
  -3  12   6      150.88      178.51     12.70 o 
  -2  12   6      429.59      434.38     12.97 o 
  -1  12   6      808.11      728.38     12.86 o 
   0  12   6     1973.68     1978.69     25.40 o 
   1  12   6      412.88      436.82     10.44 o 
   2  12   6      121.71      131.53      9.85 o 
   3  12   6       41.20       41.54     10.54 o 
   4  12   6       28.22       -4.67     11.27 o 
   5  12   6      510.22      487.96     15.59 o 
   6  12   6      165.63      190.54     11.12 o 
   7  12   6        7.51        7.51     10.57 o 
 -10  13   6       37.15       32.27     10.11 o 
  -9  13   6      214.04      183.38     10.93 o 
  -8  13   6      229.52      212.98     10.89 o 
  -7  13   6      287.67      305.81     12.45 o 
  -6  13   6      376.48      362.12     11.67 o 
  -5  13   6      182.31      153.15     11.14 o 
  -4  13   6        0.26        6.75     11.27 o 
  -3  13   6       43.66       56.48     11.53 o 
  -2  13   6      411.66      380.74     11.81 o 
  -1  13   6        6.38       -3.72     11.58 o 
   0  13   6      237.31      266.19      9.95 o 
   1  13   6      501.37      434.85     10.63 o 
   2  13   6        5.43       15.36     10.06 o 
   3  13   6      355.99      391.29     10.97 o 
   4  13   6      367.91      371.17     12.41 o 
   5  13   6        5.06        5.58     11.55 o 
   6  13   6        7.69       13.65      9.81 o 
   7  13   6       61.24       72.53     10.43 o 
  -9  14   6       14.87       39.02     10.46 o 
  -8  14   6      167.29      147.18     11.81 o 
  -7  14   6       51.00       58.51     13.00 o 
  -6  14   6      114.62       77.49     11.05 o 
  -5  14   6      777.85      793.33     18.39 o 
  -4  14   6      684.51      690.88     14.90 o 
  -3  14   6      130.38      139.65     12.34 o 
  -2  14   6      866.39      919.32     13.87 o 
  -1  14   6      486.15      519.28     13.52 o 
   0  14   6       55.89       55.45      9.61 o 
   1  14   6       71.55       57.94      9.59 o 
   2  14   6      709.59      656.62     10.98 o 
   3  14   6      218.95      220.82     11.56 o 
   4  14   6        0.40       -1.94     12.33 o 
   5  14   6       13.98       19.12     10.60 o 
   6  14   6      107.46       74.99     11.47 o 
  -8  15   6      293.77      236.66     12.28 o 
  -7  15   6       65.01       58.21     11.92 o 
  -6  15   6      502.27      450.52     13.41 o 
  -5  15   6        3.29       29.36     11.94 o 
  -4  15   6       46.99       59.81     13.15 o 
  -3  15   6       79.46      111.54     12.76 o 
  -2  15   6      537.63      502.73     13.82 o 
  -1  15   6       11.09       18.53     12.99 o 
   0  15   6      202.82      210.57      9.85 o 
   1  15   6        9.63       34.16     10.08 o 
   2  15   6      151.77      150.47     10.22 o 
   3  15   6      105.06      110.56     11.86 o 
   4  15   6       42.24       39.98     10.78 o 
   5  15   6       14.81        9.58     10.74 o 
  -7  16   6       17.27       10.97     11.66 o 
  -6  16   6       21.69       23.98     14.88 o 
  -5  16   6       96.71      112.20     14.01 o 
  -4  16   6      581.33      585.63     13.55 o 
  -3  16   6        1.95       -2.72     12.70 o 
  -2  16   6       42.76       61.98     13.05 o 
  -1  16   6        9.65       -4.01     11.14 o 
   0  16   6       21.99       32.57     10.59 o 
   1  16   6       40.06       51.37     10.39 o 
   2  16   6       87.29       87.82     10.20 o 
   3  16   6      162.70      153.89     12.09 o 
   4  16   6       95.47       79.53     11.14 o 
  -6  17   6      243.05      216.20     12.89 o 
  -5  17   6        0.74        6.14     12.27 o 
  -4  17   6        5.93       27.26     11.46 o 
  -3  17   6       40.28       36.03     11.43 o 
  -2  17   6      205.54      167.67     12.12 o 
  -1  17   6        5.34       11.74     11.70 o 
   0  17   6      132.53      153.27     10.77 o 
   1  17   6      171.82      144.02     11.38 o 
   2  17   6        3.88       36.82     10.01 o 
   3  17   6        0.29       18.52      9.38 o 
  -3  18   6        1.68        9.79     12.06 o 
  -2  18   6        1.04        0.30     11.84 o 
  -1  18   6        1.16       10.59     10.52 o 
   0  18   6       56.52       33.93     10.75 o 
   1  18   6       16.89       36.65     10.67 o 
 -13   0   7      628.43      586.37     22.87 o 
 -11   0   7      543.22      496.78     23.49 o 
  -9   0   7     2398.22     2379.35     64.25 o 
  -7   0   7     2337.97     2536.92     43.23 o 
  -5   0   7      284.85      260.58     16.71 o 
  -3   0   7     7164.46     7536.17     63.68 o 
  -1   0   7     1892.40     2040.42     48.03 o 
   1   0   7      409.11      433.31     16.32 o 
   3   0   7      564.33      631.63     16.27 o 
   5   0   7      246.30      227.62     14.69 o 
   7   0   7      906.41      915.59     32.33 o 
   9   0   7       26.74       53.95     15.12 o 
 -13   1   7       13.46       21.38     12.41 o 
 -12   1   7       26.25       22.60     12.60 o 
 -11   1   7     1058.38     1093.85     29.65 o 
 -10   1   7        0.86        2.55     12.11 o 
  -9   1   7     1327.33     1290.83     33.95 o 
  -8   1   7      198.39      198.34     11.81 o 
  -7   1   7        7.29       17.68     12.53 o 
  -6   1   7      268.83      303.91     12.04 o 
  -5   1   7     3826.54     3743.41     52.95 o 
  -4   1   7        0.04       11.53      9.54 o 
  -3   1   7      930.88      812.51     12.14 o 
  -2   1   7       88.25      132.03     10.31 o 
  -1   1   7     3649.31     3558.77     62.05 o 
   0   1   7       93.66       94.31     10.34 o 
   1   1   7     4928.84     5197.28     71.50 o 
   2   1   7       11.27       25.08      9.79 o 
   3   1   7       10.23       20.79     11.11 o 
   4   1   7      248.15      253.44      9.43 o 
   5   1   7      606.80      636.98     10.77 o 
   6   1   7      306.44      314.32     10.21 o 
   7   1   7       85.68      102.05     10.06 o 
   8   1   7       47.06       68.45     10.39 o 
   9   1   7      448.45      428.56     14.36 o 
  10   1   7        0.97       18.63      9.69 o 
 -13   2   7      630.32      632.44     25.14 o 
 -12   2   7       21.86       18.61     12.72 o 
 -11   2   7      275.74      263.51     12.89 o 
 -10   2   7       29.18       51.73     11.62 o 
  -9   2   7      447.37      505.09     14.63 o 
  -8   2   7      233.48      273.51     13.94 o 
  -7   2   7     3415.20     3270.40     80.80 o 
  -6   2   7      126.68      128.72     11.00 o 
  -5   2   7       14.95       11.74     11.40 o 
  -4   2   7       74.33       68.55     10.75 o 
  -3   2   7     6710.24     6654.04     81.70 o 
  -2   2   7      314.59      294.29     10.44 o 
  -1   2   7     2328.32     2308.14     33.74 o 
   0   2   7     1176.48     1205.52     17.68 o 
   1   2   7      115.55      113.78      9.91 o 
   2   2   7       37.02       34.81      9.94 o 
   3   2   7      858.51      819.59     11.97 o 
   4   2   7       84.74       83.13      9.56 o 
   5   2   7       23.22       36.71      9.59 o 
   6   2   7       12.46       34.04      9.76 o 
   7   2   7     1323.54     1258.27     21.34 o 
   8   2   7       37.03       40.75      9.96 o 
   9   2   7       77.72       91.93      9.52 o 
  10   2   7      139.68      114.93     10.75 o 
 -13   3   7        0.65       19.05     11.29 o 
 -12   3   7        1.05        3.59     11.48 o 
 -11   3   7      664.59      586.94     17.13 o 
 -10   3   7      288.40      306.55     12.60 o 
  -9   3   7      648.22      676.05     12.84 o 
  -8   3   7        0.38        1.88     12.22 o 
  -7   3   7      973.86     1026.88     18.36 o 
  -6   3   7     1259.59     1156.91     16.37 o 
  -5   3   7     4711.92     4369.50     76.71 o 
  -4   3   7       19.24       33.01     10.00 o 
  -3   3   7        3.92       21.67     11.16 o 
  -2   3   7        8.88       30.10      9.72 o 
  -1   3   7     4321.06     4595.13     25.17 o 
   0   3   7      505.48      449.24     11.37 o 
   1   3   7     2431.49     2551.89     24.00 o 
   2   3   7      315.25      372.40     11.23 o 
   3   3   7      772.25      768.88     12.50 o 
   4   3   7      514.02      510.67     17.36 o 
   5   3   7     1178.07     1259.02     17.60 o 
   6   3   7       36.70       63.10     10.04 o 
   7   3   7       43.53       49.15     10.45 o 
   8   3   7       29.15       38.62      9.77 o 
   9   3   7      321.13      328.45     14.70 o 
  10   3   7        4.67       21.03     10.32 o 
 -13   4   7      202.23      206.83     11.83 o 
 -12   4   7       40.97       39.75     12.04 o 
 -11   4   7      196.52      192.97     11.78 o 
 -10   4   7       89.51       85.87     11.98 o 
  -9   4   7      228.56      229.49     13.03 o 
  -8   4   7       53.50       94.67     10.89 o 
  -7   4   7     1462.54     1511.56     23.61 o 
  -6   4   7       70.49       85.04     11.35 o 
  -5   4   7        1.26       11.72     11.01 o 
  -4   4   7        1.74       15.59      9.75 o 
  -3   4   7     1403.30     1400.13     23.66 o 
  -2   4   7      640.30      684.79     11.77 o 
  -1   4   7     2468.12     2569.40     37.81 o 
   0   4   7        5.84        5.98      8.97 o 
   1   4   7     1181.95     1229.51     14.86 o 
   2   4   7       48.88       62.42     10.25 o 
   3   4   7     1202.20     1235.12     21.48 o 
   4   4   7     1523.52     1543.92     27.51 o 
   5   4   7      604.62      643.35     11.88 o 
   6   4   7       81.31       76.96      9.62 o 
   7   4   7      955.02      933.37     19.45 o 
   8   4   7       42.86       52.95     10.07 o 
   9   4   7      103.38       97.79     10.58 o 
 -13   5   7       12.03       24.27     13.62 o 
 -12   5   7        8.45       -4.42     12.97 o 
 -11   5   7      191.58      227.76     11.66 o 
 -10   5   7       40.97       63.43     10.88 o 
  -9   5   7      863.59      822.33     15.58 o 
  -8   5   7        8.37       15.68     12.30 o 
  -7   5   7     1138.25     1252.33     18.25 o 
  -6   5   7       32.43       64.02      9.69 o 
  -5   5   7     2069.64     2034.40     16.40 o 
  -4   5   7      182.37      181.91     10.62 o 
  -3   5   7       87.11      108.01      9.28 o 
  -2   5   7      646.64      782.07     12.76 o 
  -1   5   7     4140.54     4163.28     50.24 o 
   0   5   7        1.95       11.59      9.36 o 
   1   5   7     2051.03     2001.14     34.76 o 
   2   5   7      241.02      218.66     10.12 o 
   3   5   7      456.38      433.70     10.53 o 
   4   5   7      531.24      513.00     11.43 o 
   5   5   7     1537.06     1501.22     35.16 o 
   6   5   7      212.33      196.34      9.83 o 
   7   5   7      156.43      146.54     10.08 o 
   8   5   7      337.12      380.23     13.24 o 
   9   5   7      198.98      190.56     11.26 o 
 -12   6   7       21.81       42.34     12.59 o 
 -11   6   7        6.16       34.02     10.72 o 
 -10   6   7       47.09       45.07     10.75 o 
  -9   6   7      207.27      211.41     11.14 o 
  -8   6   7       25.47       48.95     11.43 o 
  -7   6   7      573.35      570.45     12.73 o 
  -6   6   7       12.66       17.87     10.12 o 
  -5   6   7      335.82      353.07     11.28 o 
  -4   6   7       13.00       11.14      9.37 o 
  -3   6   7     3486.49     3883.24     58.84 o 
  -2   6   7       66.42       44.68     10.40 o 
  -1   6   7      142.28      143.64     10.94 o 
   0   6   7        4.23        9.10      9.69 o 
   1   6   7     2697.76     2589.13     25.78 o 
   2   6   7      924.02      838.98     21.15 o 
   3   6   7     3028.25     3158.70     55.53 o 
   4   6   7      103.50      156.13     11.05 o 
   5   6   7      719.40      736.76     19.01 o 
   6   6   7       35.37       28.66     10.53 o 
   7   6   7     1179.30     1204.43     22.29 o 
   8   6   7       31.83       39.60      9.98 o 
   9   6   7      375.05      299.10     10.45 o 
 -12   7   7       14.15       26.38     10.47 o 
 -11   7   7      130.08      155.79     10.48 o 
 -10   7   7       28.14       38.62     11.52 o 
  -9   7   7      115.76      126.22     11.74 o 
  -8   7   7       12.47       28.27     10.75 o 
  -7   7   7       26.81       22.37     11.31 o 
  -6   7   7      112.64      106.83     12.13 o 
  -5   7   7      299.15      354.07     11.18 o 
  -4   7   7       95.83      107.95     10.45 o 
  -3   7   7      213.99      207.06     11.11 o 
  -2   7   7      831.66      778.95     12.21 o 
  -1   7   7     4986.07     4799.78     67.53 o 
   0   7   7      220.87      231.27     10.28 o 
   1   7   7      802.70      842.86     12.10 o 
   2   7   7       60.95       48.16     10.70 o 
   3   7   7       49.61       93.35     11.02 o 
   4   7   7       96.41      121.47     10.36 o 
   5   7   7     1358.48     1453.59     28.90 o 
   6   7   7      196.01      176.66     12.99 o 
   7   7   7        8.39       13.90     10.33 o 
   8   7   7       62.53       69.74     10.18 o 
   9   7   7      332.06      293.10     11.74 o 
 -12   8   7        2.30        4.91     11.01 o 
 -11   8   7       49.75       53.34     11.72 o 
 -10   8   7      341.59      379.94     12.71 o 
  -9   8   7      256.69      284.79     11.37 o 
  -8   8   7        4.47       -0.89     10.61 o 
  -7   8   7      375.55      331.35     10.94 o 
  -6   8   7       45.77       82.28     10.67 o 
  -5   8   7      639.00      629.59     11.41 o 
  -4   8   7      198.07      226.90     10.66 o 
  -3   8   7     2664.38     2693.04     34.11 o 
  -2   8   7       53.84       29.25     10.68 o 
  -1   8   7       42.27       43.20     10.73 o 
   0   8   7      497.73      454.96     10.79 o 
   1   8   7     1972.79     1958.98     25.99 o 
   2   8   7      294.76      306.37     11.06 o 
   3   8   7      655.28      622.00     12.86 o 
   4   8   7      164.16      175.35     11.34 o 
   5   8   7       10.57       17.86     11.01 o 
   6   8   7       64.20       64.62     10.25 o 
   7   8   7     1293.16     1234.55     25.21 o 
   8   8   7       23.12       32.38      9.88 o 
 -11   9   7       94.23       98.42     10.90 o 
 -10   9   7       54.43       70.48     12.17 o 
  -9   9   7       36.02       54.48      9.69 o 
  -8   9   7        1.30       11.95      9.28 o 
  -7   9   7      166.27      221.44     11.05 o 
  -6   9   7      388.21      404.35     11.44 o 
  -5   9   7      156.69      213.54     10.79 o 
  -4   9   7       18.40       17.10     11.01 o 
  -3   9   7      274.19      290.58     11.20 o 
  -2   9   7       47.28       66.65     11.24 o 
  -1   9   7     4160.42     4180.15     64.23 o 
   0   9   7      474.28      542.25     10.82 o 
   1   9   7     1697.35     1661.20     15.93 o 
   2   9   7       75.14       96.22     11.59 o 
   3   9   7      553.35      586.31     11.63 o 
   4   9   7       71.08       70.02     10.92 o 
   5   9   7     1117.97     1088.48     21.51 o 
   6   9   7       19.08       49.01     11.67 o 
   7   9   7       49.33       46.73     10.96 o 
   8   9   7        0.67        2.58     14.26 o 
 -11  10   7       33.40       70.48     10.92 o 
 -10  10   7      273.41      306.62     11.57 o 
  -9  10   7      160.71      123.21     11.58 o 
  -8  10   7      493.89      468.96     12.36 o 
  -7  10   7      172.18      191.13     11.30 o 
  -6  10   7      171.11      169.31      9.76 o 
  -5  10   7       57.47       52.65     11.34 o 
  -4  10   7      426.48      479.20     12.44 o 
  -3  10   7     1356.67     1425.43     18.87 o 
  -2  10   7       45.26       49.75     10.59 o 
  -1  10   7        5.22       29.42     11.03 o 
   0  10   7      432.59      400.23     10.51 o 
   1  10   7      103.79      138.04      9.50 o 
   2  10   7      142.09      154.62      9.69 o 
   3  10   7      502.81      508.03     11.08 o 
   4  10   7      150.38      158.40     10.61 o 
   5  10   7      128.89      173.41     11.30 o 
   6  10   7        2.22      -11.07     11.07 o 
   7  10   7      459.40      482.47     13.62 o 
   8  10   7       24.13       17.99     10.99 o 
 -10  11   7       43.44       40.14     12.29 o 
  -9  11   7       88.06       77.72     12.18 o 
  -8  11   7      205.26      221.91     11.08 o 
  -7  11   7      158.62      175.28     11.13 o 
  -6  11   7      193.63      180.23     10.88 o 
  -5  11   7      805.22      803.93     13.18 o 
  -4  11   7       41.18       38.28     10.49 o 
  -3  11   7       34.87       33.23      9.82 o 
  -2  11   7      868.65      819.71     12.18 o 
  -1  11   7     1307.11     1224.93     21.09 o 
   0  11   7      489.91      499.02     11.77 o 
   1  11   7      615.40      636.03     10.89 o 
   2  11   7       39.00       31.65      9.44 o 
   3  11   7      131.84      144.01     10.27 o 
   4  11   7       61.18       65.34     10.92 o 
   5  11   7      350.67      340.20     11.86 o 
   6  11   7        2.77       12.55     11.37 o 
   7  11   7       32.63       53.67     11.94 o 
 -10  12   7      151.38      156.65     11.29 o 
  -9  12   7      267.03      237.41     11.06 o 
  -8  12   7      284.36      298.58     11.77 o 
  -7  12   7      344.93      338.10     11.37 o 
  -6  12   7        0.80        6.07     11.83 o 
  -5  12   7       83.40      100.20     11.48 o 
  -4  12   7      105.89      144.16     10.99 o 
  -3  12   7      205.58      196.44     11.12 o 
  -2  12   7      282.89      261.51     11.63 o 
  -1  12   7      334.82      333.68     11.90 o 
   0  12   7      296.45      318.81     10.38 o 
   1  12   7      730.05      675.58     10.89 o 
   2  12   7      257.47      235.29      9.98 o 
   3  12   7       25.16       33.19      9.40 o 
   4  12   7       53.63       50.84     10.54 o 
   5  12   7       47.16       51.49     11.44 o 
   6  12   7        7.30       13.99     10.14 o 
   7  12   7      218.51      204.28     13.77 o 
  -9  13   7      110.40      105.11     11.52 o 
  -8  13   7      113.53       99.77     10.14 o 
  -7  13   7       80.49       41.28     12.27 o 
  -6  13   7      292.31      316.88     12.38 o 
  -5  13   7      806.27      786.74     18.82 o 
  -4  13   7      248.08      277.79     12.80 o 
  -3  13   7        3.46       13.90     10.93 o 
  -2  13   7      380.37      361.04     11.06 o 
  -1  13   7      102.05      118.65     10.85 o 
   0  13   7      289.58      303.09     10.02 o 
   1  13   7      260.49      259.30     10.31 o 
   2  13   7        5.16        8.11      9.67 o 
   3  13   7       21.26       26.71     10.81 o 
   4  13   7       19.76       13.69     10.35 o 
   5  13   7       77.22       64.20     10.90 o 
   6  13   7       52.16       65.98     11.08 o 
  -8  14   7       81.01       79.38     11.48 o 
  -7  14   7      410.61      409.42     12.16 o 
  -6  14   7        0.74        0.27     10.75 o 
  -5  14   7       16.68       11.63     11.91 o 
  -4  14   7      443.24      441.79     16.81 o 
  -3  14   7      156.86      170.01     10.78 o 
  -2  14   7       49.83       58.73     10.75 o 
  -1  14   7      167.62      158.23     11.53 o 
   0  14   7      139.46      143.94      9.83 o 
   1  14   7       24.03       22.02     10.21 o 
   2  14   7       19.85       26.50      9.90 o 
   3  14   7      294.74      312.38     12.39 o 
   4  14   7       32.34       32.74     12.45 o 
   5  14   7       26.40       30.46     10.67 o 
  -7  15   7       69.13       57.93     12.04 o 
  -6  15   7       31.00       40.25     11.28 o 
  -5  15   7      265.87      242.56     12.75 o 
  -4  15   7       14.62       31.90     12.14 o 
  -3  15   7        7.48       28.32     11.23 o 
  -2  15   7      297.25      271.44     11.80 o 
  -1  15   7       36.12       51.21      9.98 o 
   0  15   7        0.24       -0.33      9.71 o 
   1  15   7       65.26       81.64      9.57 o 
   2  15   7       17.36       23.91      9.62 o 
   3  15   7       37.52       19.88      9.52 o 
   4  15   7       47.77       51.76      9.59 o 
  -6  16   7       19.43       23.11     11.57 o 
  -5  16   7       49.36       55.33     12.10 o 
  -4  16   7       39.97       45.19     11.67 o 
  -3  16   7      323.44      291.45     15.12 o 
  -2  16   7       19.69       36.58     13.00 o 
  -1  16   7       17.46       29.70      9.92 o 
   0  16   7      118.80      114.70     10.24 o 
   1  16   7        5.45        6.71      9.82 o 
   2  16   7       35.76       26.91      9.73 o 
   3  16   7        1.53       19.45      9.81 o 
  -4  17   7       39.83       37.50     12.15 o 
  -3  17   7       56.57       48.21     12.99 o 
  -2  17   7       67.82       76.71     11.63 o 
  -1  17   7       86.87       85.94     11.09 o 
   0  17   7        9.05        5.90      9.92 o 
   1  17   7       24.12        6.89      9.53 o 
 -12   0   8      336.36      396.04     36.41 o 
 -10   0   8     1078.64     1003.41     33.64 o 
  -8   0   8     1500.77     1624.76     39.11 o 
  -6   0   8      345.90      363.50     19.90 o 
  -4   0   8       74.25       65.30     13.91 o 
  -2   0   8     1285.76     1299.30     17.81 o 
   0   0   8       65.06       54.73     13.36 o 
   2   0   8     1827.97     2135.16     34.95 o 
   4   0   8      824.83      765.36     39.15 o 
   6   0   8      263.81      247.93     13.81 o 
   8   0   8      733.89      721.61     22.58 o 
 -13   1   8        4.93        9.06     13.67 o 
 -12   1   8      192.35      189.26     12.68 o 
 -11   1   8       29.57       68.37     13.45 o 
 -10   1   8      465.94      480.11     13.65 o 
  -9   1   8      115.46       95.03     14.02 o 
  -8   1   8     1207.07     1200.66     21.19 o 
  -7   1   8       27.21       30.06     11.89 o 
  -6   1   8       74.23      111.62     11.07 o 
  -5   1   8      127.97      164.19     10.92 o 
  -4   1   8     4588.15     4411.08     56.99 o 
  -3   1   8      172.07      163.25      9.98 o 
  -2   1   8     1418.03     1463.33     17.41 o 
  -1   1   8        1.88        9.98     10.61 o 
   0   1   8      452.01      436.02     11.46 o 
   1   1   8      207.19      245.95     11.21 o 
   2   1   8      249.94      262.03     11.45 o 
   3   1   8       19.49       31.86     10.55 o 
   4   1   8     1049.95     1051.89     22.88 o 
   5   1   8      427.47      415.24     10.76 o 
   6   1   8     1095.36     1126.54     19.85 o 
   7   1   8       17.78        3.12      9.99 o 
   8   1   8        7.73        7.91     10.30 o 
   9   1   8        0.50       17.90     10.46 o 
 -13   2   8        0.83       24.04     11.34 o 
 -12   2   8      465.38      451.08     21.33 o 
 -11   2   8        0.13        9.22     12.54 o 
 -10   2   8      435.80      484.43     14.82 o 
  -9   2   8      119.46      131.01     12.31 o 
  -8   2   8      133.17      110.54     11.97 o 
  -7   2   8        2.37        1.15     11.49 o 
  -6   2   8     2400.78     2438.71     26.99 o 
  -5   2   8      891.97      939.98     13.52 o 
  -4   2   8       50.05       75.50     10.17 o 
  -3   2   8       20.96       16.43     10.10 o 
  -2   2   8     2579.89     2630.95     42.09 o 
  -1   2   8        3.66       12.80      9.35 o 
   0   2   8      163.76      183.72     10.27 o 
   1   2   8      368.97      403.17     11.11 o 
   2   2   8     1346.17     1400.35     19.83 o 
   3   2   8      144.80      159.71     11.13 o 
   4   2   8      860.50      856.25     23.82 o 
   5   2   8      206.41      223.62     12.08 o 
   6   2   8       12.20       35.59      9.08 o 
   7   2   8        2.79       14.19     10.62 o 
   8   2   8      503.84      499.36     11.43 o 
   9   2   8       50.34       45.09      9.52 o 
 -13   3   8        0.95       -6.26     11.16 o 
 -12   3   8       16.53       15.79     12.71 o 
 -11   3   8        4.35       23.71     12.20 o 
 -10   3   8      514.83      592.52     15.18 o 
  -9   3   8       58.37       79.59     12.32 o 
  -8   3   8      642.79      544.04     15.37 o 
  -7   3   8      528.87      567.68     13.48 o 
  -6   3   8      235.21      262.66     11.89 o 
  -5   3   8       23.53       30.85     10.93 o 
  -4   3   8     2890.17     3149.71     40.70 o 
  -3   3   8      359.89      306.62     11.33 o 
  -2   3   8       38.19       36.99      9.92 o 
  -1   3   8      705.61      705.24     13.20 o 
   0   3   8     1374.51     1487.12     14.27 o 
   1   3   8       99.65      100.82      9.38 o 
   2   3   8      631.00      662.21     12.46 o 
   3   3   8      116.46      121.35     11.76 o 
   4   3   8     1080.87     1129.07     25.19 o 
   5   3   8      212.85      239.64     11.01 o 
   6   3   8      958.12      961.23     16.54 o 
   7   3   8       48.04       51.80     10.37 o 
   8   3   8       14.31       12.63     10.58 o 
   9   3   8        8.49       18.71      9.80 o 
 -12   4   8      321.46      275.86     13.64 o 
 -11   4   8       17.13       21.07     12.42 o 
 -10   4   8      210.98      232.12     13.03 o 
  -9   4   8       13.94       36.16     11.17 o 
  -8   4   8      726.39      714.11     16.42 o 
  -7   4   8       47.22       46.19     10.60 o 
  -6   4   8     2064.27     1884.47     26.06 o 
  -5   4   8      365.68      341.96     11.51 o 
  -4   4   8      157.80      169.67     10.97 o 
  -3   4   8      146.35      174.43     10.75 o 
  -2   4   8     2804.58     2933.66     25.02 o 
  -1   4   8       49.64       55.23     10.81 o 
   0   4   8      905.40      932.55     11.76 o 
   1   4   8      549.36      532.85     11.82 o 
   2   4   8     1188.81     1205.97     19.62 o 
   3   4   8      300.68      306.62     13.68 o 
   4   4   8     2413.38     2425.14     27.29 o 
   5   4   8      114.47      127.11     10.21 o 
   6   4   8       22.05       34.77      9.12 o 
   7   4   8      123.18      134.23     10.54 o 
   8   4   8      230.10      245.22     10.35 o 
   9   4   8       34.72       24.36     10.36 o 
 -12   5   8        1.99       16.56     10.06 o 
 -11   5   8        0.93       -3.32     12.30 o 
 -10   5   8      385.96      386.31     12.60 o 
  -9   5   8       36.83       64.93     12.50 o 
  -8   5   8      476.62      455.37     11.59 o 
  -7   5   8       23.83       15.66     12.22 o 
  -6   5   8      834.41      729.67     14.29 o 
  -5   5   8        6.83       17.86     11.35 o 
  -4   5   8     2459.47     2531.05     34.84 o 
  -3   5   8      129.09      149.71     11.66 o 
  -2   5   8      149.49      173.02     10.40 o 
  -1   5   8      558.88      517.05     11.96 o 
   0   5   8     1248.19     1229.07     14.21 o 
   1   5   8        2.84       12.27      9.10 o 
   2   5   8      911.20      983.73     12.32 o 
   3   5   8      332.73      375.45     10.99 o 
   4   5   8      197.67      228.40     10.53 o 
   5   5   8      178.91      181.78     10.27 o 
   6   5   8      661.13      673.72     16.12 o 
   7   5   8       49.16       55.09     10.26 o 
   8   5   8       12.11       18.19     11.75 o 
 -12   6   8      156.38      125.71     12.42 o 
 -11   6   8        0.27       33.71     11.25 o 
 -10   6   8        2.73       11.72     11.64 o 
  -9   6   8      145.05      191.41     11.77 o 
  -8   6   8      333.55      336.00     11.29 o 
  -7   6   8       35.73       11.42     10.66 o 
  -6   6   8     1469.52     1471.41     24.59 o 
  -5   6   8      294.76      356.14     11.09 o 
  -4   6   8      238.58      279.93     10.86 o 
  -3   6   8      319.37      316.69     10.82 o 
  -2   6   8     3895.64     3824.65     55.21 o 
  -1   6   8      114.42      160.54     10.82 o 
   0   6   8      510.59      540.14     11.89 o 
   1   6   8      986.14     1024.98     12.67 o 
   2   6   8     1844.61     1949.77     22.74 o 
   3   6   8       54.24       41.58     11.88 o 
   4   6   8     2793.01     2847.73     58.50 o 
   5   6   8      107.64      140.64     11.24 o 
   6   6   8       78.70       77.28     11.72 o 
   7   6   8      196.57      193.20     12.16 o 
   8   6   8      112.90      141.99     10.28 o 
 -12   7   8        7.09       14.95     10.49 o 
 -11   7   8       36.36       60.82     10.96 o 
 -10   7   8      556.49      583.30     14.03 o 
  -9   7   8        0.63        4.56     10.46 o 
  -8   7   8       58.69       73.60     10.28 o 
  -7   7   8       55.50       63.26     10.47 o 
  -6   7   8     1768.20     1794.22     33.06 o 
  -5   7   8       87.25      146.76     10.90 o 
  -4   7   8     4126.38     4245.01     42.86 o 
  -3   7   8       80.78       99.13     10.45 o 
  -2   7   8      599.35      579.45     12.08 o 
  -1   7   8      376.76      377.36     11.41 o 
   0   7   8     2061.00     2240.27     22.58 o 
   1   7   8      194.77      190.29     10.59 o 
   2   7   8      392.26      378.69     11.15 o 
   3   7   8       58.28       57.42     10.60 o 
   4   7   8        9.96       10.44     10.66 o 
   5   7   8       16.51       54.03     10.66 o 
   6   7   8     1296.54     1179.98     31.55 o 
   7   7   8        2.22        2.78     12.22 o 
   8   7   8      179.40      161.96     13.26 o 
 -11   8   8       20.44       18.76     11.80 o 
 -10   8   8        2.86        8.71     11.25 o 
  -9   8   8      108.47      100.81     10.31 o 
  -8   8   8      650.23      615.86     17.64 o 
  -7   8   8        2.21       24.79     10.10 o 
  -6   8   8      679.38      693.75     17.11 o 
  -5   8   8        1.39       -6.56     10.92 o 
  -4   8   8      402.92      372.32     11.00 o 
  -3   8   8      111.87       92.41     11.24 o 
  -2   8   8     1737.44     1731.31     27.51 o 
  -1   8   8      196.62      268.89     12.63 o 
   0   8   8      410.16      441.81     10.67 o 
   1   8   8       59.66       84.11     10.44 o 
   2   8   8     1514.94     1504.44     23.70 o 
   3   8   8       57.48       60.68     10.61 o 
   4   8   8      495.49      582.81     12.27 o 
   5   8   8      307.79      322.74     12.07 o 
   6   8   8      313.11      237.02     11.40 o 
   7   8   8       18.38       38.62     10.24 o 
   8   8   8      289.39      256.13     11.09 o 
 -11   9   8       40.47       46.10     11.03 o 
 -10   9   8      205.19      189.96     10.86 o 
  -9   9   8      178.86      164.18     11.28 o 
  -8   9   8       77.70       75.21     10.88 o 
  -7   9   8      129.67      168.51     10.41 o 
  -6   9   8     1181.86     1096.88     21.02 o 
  -5   9   8      689.61      658.16     17.43 o 
  -4   9   8     2056.30     2015.54     25.41 o 
  -3   9   8        7.07        2.25     10.57 o 
  -2   9   8      510.90      523.71     11.28 o 
  -1   9   8       43.97       50.18     10.58 o 
   0   9   8      990.00      955.12     13.23 o 
   1   9   8      137.57      108.29     10.69 o 
   2   9   8      706.63      715.99     10.85 o 
   3   9   8      191.17      166.63     10.53 o 
   4   9   8      565.88      528.92     18.20 o 
   5   9   8        0.33       11.57     11.56 o 
   6   9   8      835.13      772.00     22.38 o 
   7   9   8       17.48       43.59     11.45 o 
 -10  10   8        1.20       -4.42     10.05 o 
  -9  10   8       25.83       39.47     11.57 o 
  -8  10   8      616.54      609.00     14.44 o 
  -7  10   8       79.03      106.05     10.28 o 
  -6  10   8      318.14      398.68     11.06 o 
  -5  10   8       63.51       62.34     11.02 o 
  -4  10   8       93.97      134.38     10.87 o 
  -3  10   8      470.28      531.95     12.94 o 
  -2  10   8     1783.54     1808.70     27.23 o 
  -1  10   8       31.68       31.45      9.88 o 
   0  10   8       39.91       24.45      9.58 o 
   1  10   8      201.67      189.29      9.53 o 
   2  10   8      338.87      323.01      9.76 o 
   3  10   8      346.70      289.24     11.51 o 
   4  10   8     1166.65     1141.81     25.47 o 
   5  10   8      165.06      191.59     12.25 o 
   6  10   8       15.08       26.23     10.46 o 
   7  10   8        2.69       26.92     12.76 o 
 -10  11   8      114.94       82.69     10.66 o 
  -9  11   8      115.03       93.01     10.64 o 
  -8  11   8      130.29      144.32     11.28 o 
  -7  11   8       67.61       60.40     10.96 o 
  -6  11   8       86.61       96.90     10.85 o 
  -5  11   8      468.07      455.91     12.25 o 
  -4  11   8      996.56      927.10     14.70 o 
  -3  11   8      130.96      160.18     10.97 o 
  -2  11   8       22.48       41.44     10.06 o 
  -1  11   8       18.11        8.33     10.16 o 
   0  11   8      436.92      529.61     11.39 o 
   1  11   8       29.90       33.27      9.81 o 
   2  11   8      125.96      132.84      9.91 o 
   3  11   8      129.20      143.62     10.42 o 
   4  11   8      105.41      120.90     11.46 o 
   5  11   8       23.27       37.85     11.54 o 
   6  11   8      180.38      181.27     11.57 o 
  -9  12   8       38.88       46.13     10.68 o 
  -8  12   8      128.52       99.70     10.82 o 
  -7  12   8      166.41      189.37     10.47 o 
  -6  12   8      273.78      242.84     11.10 o 
  -5  12   8        5.89       24.06      9.43 o 
  -4  12   8      190.82      156.30     10.89 o 
  -3  12   8      253.90      226.88     11.66 o 
  -2  12   8      299.09      279.26     10.98 o 
  -1  12   8      431.51      409.35     13.68 o 
   0  12   8       96.10       88.60      9.50 o 
   1  12   8        7.13       20.97      9.67 o 
   2  12   8      429.57      429.25     11.41 o 
   3  12   8       12.36       22.68     10.33 o 
   4  12   8      188.90      190.10     11.64 o 
   5  12   8      124.01      130.66     11.59 o 
  -9  13   8       30.50       26.10     10.28 o 
  -8  13   8      113.46      143.38     11.38 o 
  -7  13   8       26.64       33.09     10.39 o 
  -6  13   8        8.78        9.68     10.75 o 
  -5  13   8      163.39      159.73     11.71 o 
  -4  13   8      318.36      327.41     11.51 o 
  -3  13   8        4.65       23.83     10.87 o 
  -2  13   8       22.04       40.52     11.97 o 
  -1  13   8        7.63       25.00     10.39 o 
   0  13   8       67.25       64.18      9.98 o 
   1  13   8       55.22       56.63      9.88 o 
   2  13   8      109.57      107.71     10.60 o 
   3  13   8       23.92       26.75      9.80 o 
   4  13   8       70.20       66.44     10.90 o 
   5  13   8        1.66       13.57     14.97 o 
  -8  14   8        8.52       18.58     10.70 o 
  -7  14   8       71.05       93.16     11.71 o 
  -6  14   8       64.11       38.19     10.86 o 
  -5  14   8        9.54       24.68     10.68 o 
  -4  14   8       20.53       13.09     10.61 o 
  -3  14   8      411.32      391.52     12.10 o 
  -2  14   8      159.90      179.14     11.94 o 
  -1  14   8        3.31       23.35      9.91 o 
   0  14   8       10.19       27.93     10.43 o 
   1  14   8       23.98       31.92      9.18 o 
   2  14   8       22.48       22.51      9.76 o 
   3  14   8        6.90       17.88     10.54 o 
   4  14   8      197.67      187.99     12.52 o 
  -6  15   8       36.92       29.78     10.49 o 
  -5  15   8       27.38       43.85     10.37 o 
  -4  15   8       38.41       46.19     10.77 o 
  -3  15   8       48.81       45.95     11.27 o 
  -2  15   8        9.24       12.32     10.72 o 
  -1  15   8      127.27      122.16     10.05 o 
   0  15   8       29.31       25.87      9.72 o 
   1  15   8       18.27       29.76      9.50 o 
   2  15   8        6.25        2.94      9.31 o 
   3  15   8        3.17      -10.18     10.18 o 
  -5  16   8       70.04       58.79     11.49 o 
  -4  16   8       12.29       20.53     11.57 o 
  -3  16   8       34.46       21.56     12.24 o 
  -2  16   8      102.25       96.43     11.45 o 
  -1  16   8        2.07       33.25     10.52 o 
   0  16   8       15.52       20.17     11.17 o 
   1  16   8       87.79       92.01      9.10 o 
 -11   0   9      171.84      148.45     24.38 o 
  -9   0   9      327.27      285.02     19.20 o 
  -7   0   9     1288.59     1206.69     45.10 o 
  -5   0   9      664.28      628.91     18.95 o 
  -3   0   9      149.68      126.11     13.46 o 
  -1   0   9     1532.86     1672.21     38.83 o 
   1   0   9       18.32       38.46     16.59 o 
   3   0   9     1883.95     1817.52     38.54 o 
   5   0   9      950.18      953.10     24.71 o 
   7   0   9      139.40      136.39     14.30 o 
 -12   1   9       19.16       45.13     12.80 o 
 -11   1   9       80.16       74.86     15.03 o 
 -10   1   9        0.08        7.58     12.50 o 
  -9   1   9      205.69      251.37     18.44 o 
  -8   1   9      257.84      288.59     12.68 o 
  -7   1   9     1230.53     1234.28     26.03 o 
  -6   1   9       91.47       80.00     11.21 o 
  -5   1   9      104.08      115.78      9.88 o 
  -4   1   9       82.36       59.72     10.14 o 
  -3   1   9      201.63      236.12     10.53 o 
  -2   1   9       24.61       44.22     10.39 o 
  -1   1   9       82.80       88.88     10.55 o 
   0   1   9       35.91       38.99      9.92 o 
   1   1   9     4170.79     4210.19     82.08 o 
   2   1   9       17.95        8.52     11.37 o 
   3   1   9     1268.46     1354.47     18.93 o 
   4   1   9        0.86       10.74      9.74 o 
   5   1   9      382.29      407.52     11.68 o 
   6   1   9      307.92      308.24     10.96 o 
   7   1   9      628.45      589.26     23.34 o 
   8   1   9       56.58       63.74     10.24 o 
 -12   2   9       10.65       10.03     12.98 o 
 -11   2   9      266.93      270.25     13.81 o 
 -10   2   9       42.33       61.05     12.04 o 
  -9   2   9      183.49      160.09     11.76 o 
  -8   2   9      180.75      159.62     12.32 o 
  -7   2   9      276.12      350.84     12.07 o 
  -6   2   9     1182.40     1141.58     16.15 o 
  -5   2   9     1580.66     1492.55     24.28 o 
  -4   2   9      300.09      307.70     10.57 o 
  -3   2   9       17.23       11.28      9.98 o 
  -2   2   9      373.75      415.12     11.02 o 
  -1   2   9     3093.08     3176.83     36.38 o 
   0   2   9       14.79       32.38     10.45 o 
   1   2   9       93.60       91.24     11.24 o 
   2   2   9      106.34      106.96     10.51 o 
   3   2   9      860.77      873.60     22.57 o 
   4   2   9      116.81      128.38     10.92 o 
   5   2   9      949.85      958.46     26.33 o 
   6   2   9      206.73      215.11     11.48 o 
   7   2   9        7.19       10.99      9.96 o 
   8   2   9       55.53       36.06     10.25 o 
 -12   3   9       26.60       33.02     16.13 o 
 -11   3   9       14.42       34.86     12.50 o 
 -10   3   9       68.70       94.86     11.80 o 
  -9   3   9      579.78      502.60     13.28 o 
  -8   3   9       54.23       58.29     11.72 o 
  -7   3   9      656.64      661.54     12.34 o 
  -6   3   9      410.35      375.89     12.88 o 
  -5   3   9      194.49      211.55     10.78 o 
  -4   3   9       69.31       96.23     10.00 o 
  -3   3   9     2190.46     2225.03     28.84 o 
  -2   3   9       47.55       60.93     10.72 o 
  -1   3   9      235.09      228.01     11.45 o 
   0   3   9       16.13       18.07     10.95 o 
   1   3   9     1989.49     1998.34     28.17 o 
   2   3   9       54.50       92.61     11.93 o 
   3   3   9      749.81      751.10     12.08 o 
   4   3   9       19.26       30.16     11.43 o 
   5   3   9      287.26      283.96     11.16 o 
   6   3   9        0.70        8.58     10.48 o 
   7   3   9      547.18      473.68     17.04 o 
   8   3   9       30.30       39.16     10.24 o 
 -12   4   9        0.50       -9.53     12.48 o 
 -11   4   9      369.61      381.79     14.58 o 
 -10   4   9       70.30      103.43     11.94 o 
  -9   4   9      108.69      140.89     14.24 o 
  -8   4   9      172.92      218.92     11.35 o 
  -7   4   9      645.36      628.35     13.28 o 
  -6   4   9       46.15       54.87     11.85 o 
  -5   4   9     1403.28     1498.30     16.74 o 
  -4   4   9       34.86       57.38     10.17 o 
  -3   4   9       43.58       40.24     11.23 o 
  -2   4   9      588.05      596.78     13.12 o 
  -1   4   9     1361.11     1365.87     20.66 o 
   0   4   9       37.78       50.50     10.72 o 
   1   4   9      820.91      910.90     15.05 o 
   2   4   9      117.40      141.26     10.29 o 
   3   4   9      404.84      388.52     12.47 o 
   4   4   9      192.16      192.45     12.31 o 
   5   4   9      569.06      619.76     19.81 o 
   6   4   9        1.81        2.91     10.07 o 
   7   4   9       73.01       98.65     11.55 o 
   8   4   9        6.22       22.73      9.69 o 
 -12   5   9       17.16       14.52     11.07 o 
 -11   5   9        3.49       17.31     13.18 o 
 -10   5   9      157.56      143.97     10.80 o 
  -9   5   9      969.82      968.36     30.23 o 
  -8   5   9        2.84        3.37     10.50 o 
  -7   5   9      969.02      978.69     20.59 o 
  -6   5   9      440.41      475.15     12.18 o 
  -5   5   9      111.78      165.90     11.70 o 
  -4   5   9     1213.10     1180.63     14.09 o 
  -3   5   9     2089.05     2183.85     29.97 o 
  -2   5   9        7.17       23.73     10.30 o 
  -1   5   9      147.99      162.44     10.69 o 
   0   5   9      407.36      446.05     12.54 o 
   1   5   9     1566.37     1725.57     21.59 o 
   2   5   9      284.54      256.68     11.04 o 
   3   5   9      804.57      762.90     15.90 o 
   4   5   9        0.85        7.97     11.14 o 
   5   5   9       17.18       26.38     10.10 o 
   6   5   9      121.40      123.75     11.20 o 
   7   5   9      327.70      272.21     12.34 o 
 -11   6   9      379.35      361.25     11.98 o 
 -10   6   9        2.73        0.84     12.70 o 
  -9   6   9       53.31       64.31     10.58 o 
  -8   6   9       93.03      106.89     10.35 o 
  -7   6   9      620.85      650.11     16.27 o 
  -6   6   9       34.84       58.78     10.55 o 
  -5   6   9     2805.94     2721.62     32.52 o 
  -4   6   9      232.22      239.81     10.81 o 
  -3   6   9       43.99       30.19     11.03 o 
  -2   6   9       40.35       31.46     10.29 o 
  -1   6   9     2854.90     3080.89     41.49 o 
   0   6   9       73.26      116.94     11.03 o 
   1   6   9      873.61      896.26     15.71 o 
   2   6   9       99.12      114.18     10.56 o 
   3   6   9      185.46      170.07     11.94 o 
   4   6   9       27.44       40.80     10.96 o 
   5   6   9      481.08      482.36     16.21 o 
   6   6   9       49.54       35.52     11.32 o 
   7   6   9       82.44       87.24     10.71 o 
 -11   7   9        1.92       14.17     11.54 o 
 -10   7   9       55.25       75.97     11.96 o 
  -9   7   9     1214.83     1077.09     27.82 o 
  -8   7   9       72.10       73.46     10.33 o 
  -7   7   9      584.76      576.61     15.13 o 
  -6   7   9      189.80      217.90     11.26 o 
  -5   7   9       19.87       33.17      9.75 o 
  -4   7   9      211.89      231.12     11.42 o 
  -3   7   9     1002.66      954.98     18.39 o 
  -2   7   9        0.30       11.65      9.88 o 
  -1   7   9       26.63       40.75     10.36 o 
   0   7   9      416.19      454.10     11.87 o 
   1   7   9      953.45      841.12     14.51 o 
   2   7   9       14.86       33.11     11.49 o 
   3   7   9      784.41      845.27     15.84 o 
   4   7   9       31.10       39.52     11.32 o 
   5   7   9       60.82       58.37     10.20 o 
   6   7   9        8.06       24.17     10.96 o 
   7   7   9      158.01      178.26     13.55 o 
 -11   8   9      392.66      367.59     14.57 o 
 -10   8   9        2.54       12.25     10.13 o 
  -9   8   9      199.89      195.20     11.53 o 
  -8   8   9      274.56      278.15     11.83 o 
  -7   8   9      953.78      975.38     24.87 o 
  -6   8   9       41.96       43.41     11.86 o 
  -5   8   9     1982.98     1947.00     29.36 o 
  -4   8   9        4.38       15.48     10.86 o 
  -3   8   9       12.59       45.93     11.72 o 
  -2   8   9       95.74      137.48     11.14 o 
  -1   8   9     1140.77     1263.52     17.72 o 
   0   8   9        9.99        4.08     10.20 o 
   1   8   9     1388.94     1323.57     17.15 o 
   2   8   9      273.92      276.74     10.93 o 
   3   8   9      260.37      294.76     11.43 o 
   4   8   9      238.26      233.57     12.69 o 
   5   8   9        7.15       10.98     10.41 o 
   6   8   9      126.91      112.53     14.48 o 
 -10   9   9       19.55       41.10     10.50 o 
  -9   9   9      660.23      635.15     14.46 o 
  -8   9   9      137.04      148.39     10.27 o 
  -7   9   9      680.92      650.36     18.90 o 
  -6   9   9        5.69       11.86     10.39 o 
  -5   9   9      175.30      153.95     10.76 o 
  -4   9   9        7.69       18.73     10.81 o 
  -3   9   9      747.65      783.31     17.94 o 
  -2   9   9       55.58       46.21      9.84 o 
  -1   9   9       40.43       41.30     10.51 o 
   0   9   9       11.37       19.73      9.89 o 
   1   9   9     1145.35     1090.60     15.49 o 
   2   9   9       18.26       18.68     10.29 o 
   3   9   9     1163.08     1120.15     20.88 o 
   4   9   9      150.78      164.30     11.78 o 
   5   9   9       93.13      111.47     11.43 o 
   6   9   9        7.10       24.15     11.62 o 
 -10  10   9       13.25       18.48      9.89 o 
  -9  10   9       11.23       23.49      9.92 o 
  -8  10   9       26.95       38.35     10.80 o 
  -7  10   9      417.94      391.57     12.76 o 
  -6  10   9      357.99      318.74     12.28 o 
  -5  10   9      536.63      509.24     12.41 o 
  -4  10   9       29.75       28.83      9.86 o 
  -3  10   9       16.94       29.43     10.47 o 
  -2  10   9       37.69       34.12     10.91 o 
  -1  10   9      825.39      774.24     20.35 o 
   0  10   9      685.79      651.93     11.29 o 
   1  10   9      181.81      236.81     10.74 o 
   2  10   9       42.47       40.37      9.88 o 
   3  10   9        4.62       19.98      9.79 o 
   4  10   9       22.68       21.18     10.56 o 
   5  10   9      242.71      215.45     13.93 o 
   6  10   9        7.11        6.18     10.94 o 
  -9  11   9      201.18      182.60     10.47 o 
  -8  11   9       69.07       94.92     13.09 o 
  -7  11   9      354.84      319.64     11.58 o 
  -6  11   9        1.27       14.32     11.13 o 
  -5  11   9       91.49      102.22     11.40 o 
  -4  11   9        2.10       21.63     10.58 o 
  -3  11   9      768.58      783.75     17.20 o 
  -2  11   9       55.64       59.91     10.70 o 
  -1  11   9        0.73       13.87      9.08 o 
   0  11   9       18.10       31.37      9.71 o 
   1  11   9      473.64      479.35     10.58 o 
   2  11   9        6.17       19.15      9.27 o 
   3  11   9      109.15      110.89     10.84 o 
   4  11   9      271.35      231.98     11.28 o 
   5  11   9        2.12      -10.70     10.70 o 
  -8  12   9        9.00       30.55     11.04 o 
  -7  12   9      209.87      180.58     10.64 o 
  -6  12   9      100.50       94.27     10.69 o 
  -5  12   9      190.25      215.17     11.79 o 
  -4  12   9       71.15       80.47     11.09 o 
  -3  12   9       75.13       76.26     11.44 o 
  -2  12   9       18.63       24.84     11.16 o 
  -1  12   9      295.04      281.56     10.48 o 
   0  12   9       67.17       78.58     10.71 o 
   1  12   9       48.61       60.29      9.86 o 
   2  12   9      206.21      199.57     10.46 o 
   3  12   9      152.38      144.26      9.71 o 
   4  12   9        2.43        5.40     10.67 o 
  -8  13   9       42.88       40.40     11.98 o 
  -7  13   9       27.60       42.29     11.60 o 
  -6  13   9        5.01       17.57     10.92 o 
  -5  13   9       17.15       20.36     11.76 o 
  -4  13   9       31.33       38.71     10.46 o 
  -3  13   9      259.74      242.79     11.54 o 
  -2  13   9       14.98       23.44     10.91 o 
  -1  13   9       18.24       18.10      9.76 o 
   0  13   9       36.41       42.33     10.45 o 
   1  13   9      183.53      188.47     10.33 o 
   2  13   9       31.10       37.53      9.44 o 
   3  13   9       44.13       47.25      9.64 o 
  -6  14   9       31.85       41.18     11.38 o 
  -5  14   9       44.41       62.72     10.32 o 
  -4  14   9       12.06       17.25     11.62 o 
  -3  14   9        2.05       18.49     10.09 o 
  -2  14   9       11.14       27.23     10.67 o 
  -1  14   9      305.07      281.48     10.49 o 
   0  14   9       78.72       67.78     10.13 o 
   1  14   9        0.88       19.68      8.85 o 
   2  14   9      102.24       76.81     10.60 o 
  -5  15   9      134.94       96.04     11.16 o 
  -4  15   9       14.11       16.74     10.92 o 
  -3  15   9        4.67       21.97     10.89 o 
  -2  15   9       21.11       36.63     11.30 o 
  -1  15   9       67.41       57.59      9.65 o 
   0  15   9       85.20       74.84      9.78 o 
 -12   0  10       25.31       53.80     18.44 o 
 -10   0  10      294.22      257.34     21.95 o 
  -8   0  10       79.13       72.71     16.10 o 
  -6   0  10     1158.48     1169.85     17.28 o 
  -4   0  10      290.02      331.56     15.54 o 
  -2   0  10     1339.65     1441.16     37.34 o 
   0   0  10     2498.34     2624.09     65.22 o 
   2   0  10      825.97      885.55     34.10 o 
   4   0  10      640.39      695.28     36.54 o 
   6   0  10      955.84      920.02     58.78 o 
 -12   1  10      197.18      208.72     13.60 o 
 -11   1  10        2.14       -2.45     12.21 o 
 -10   1  10       19.11       32.54     12.91 o 
  -9   1  10       30.06       36.59     13.62 o 
  -8   1  10      231.70      233.87     11.79 o 
  -7   1  10        0.10        0.34     11.44 o 
  -6   1  10      475.10      465.69     11.41 o 
  -5   1  10      402.26      359.23     11.29 o 
  -4   1  10     1643.28     1667.11     23.28 o 
  -3   1  10      348.28      374.33     12.00 o 
  -2   1  10     3168.38     3217.70     43.68 o 
  -1   1  10        8.70        5.64     10.15 o 
   0   1  10      502.43      535.01     17.52 o 
   1   1  10       23.06       33.83      9.49 o 
   2   1  10     1366.87     1391.66     26.97 o 
   3   1  10       95.90      104.17      9.51 o 
   4   1  10      547.90      539.86     16.22 o 
   5   1  10      108.14      104.95     10.22 o 
   6   1  10      111.51      125.14     12.98 o 
   7   1  10        9.21        1.32     10.69 o 
 -11   2  10      101.74      133.13     14.59 o 
 -10   2  10      424.25      438.52     30.01 o 
  -9   2  10       38.65       31.71     12.65 o 
  -8   2  10      156.21      151.47     12.77 o 
  -7   2  10       85.56       73.37     12.03 o 
  -6   2  10      154.53      170.38     11.07 o 
  -5   2  10       72.51       76.47     10.15 o 
  -4   2  10     1301.99     1338.38     19.81 o 
  -3   2  10      135.28      169.64     12.49 o 
  -2   2  10      148.57      162.24     12.10 o 
  -1   2  10       82.96       86.72     10.28 o 
   0   2  10     3384.09     3481.68     66.50 o 
   1   2  10        2.50       27.79     10.62 o 
   2   2  10      434.59      465.94     12.55 o 
   3   2  10       23.40       17.24     10.31 o 
   4   2  10      554.11      517.52     16.83 o 
   5   2  10      110.11      112.22     11.30 o 
   6   2  10      523.84      483.67     19.25 o 
   7   2  10        9.33       29.71     10.49 o 
 -11   3  10        6.98       34.89     12.31 o 
 -10   3  10        9.00       46.32     13.05 o 
  -9   3  10      346.69      350.00     15.75 o 
  -8   3  10      618.30      661.23     16.57 o 
  -7   3  10      104.86       82.85     10.65 o 
  -6   3  10      188.41      182.80     11.42 o 
  -5   3  10       42.52       33.49     10.91 o 
  -4   3  10      740.52      771.14     14.03 o 
  -3   3  10       86.93       82.68     10.54 o 
  -2   3  10     2858.79     3141.60     40.63 o 
  -1   3  10      121.60      104.17     11.65 o 
   0   3  10        2.02        7.94     11.89 o 
   1   3  10        2.93        3.92     10.61 o 
   2   3  10      962.69      993.79     14.10 o 
   3   3  10      187.46      198.66     10.91 o 
   4   3  10      526.10      543.49     13.22 o 
   5   3  10      103.96      117.23     10.88 o 
   6   3  10      119.16       78.56     10.78 o 
   7   3  10       57.09       50.79      9.76 o 
 -11   4  10       97.33       80.56     11.86 o 
 -10   4  10      716.38      686.81     20.54 o 
  -9   4  10       41.04       65.34     11.91 o 
  -8   4  10      459.22      448.57     13.39 o 
  -7   4  10      100.67      100.03     11.51 o 
  -6   4  10      565.21      589.83     12.49 o 
  -5   4  10      220.57      202.96     10.54 o 
  -4   4  10      920.86      897.78     15.04 o 
  -3   4  10       95.53      139.30     12.54 o 
  -2   4  10        0.24        4.56     12.31 o 
  -1   4  10      150.63      169.74     11.33 o 
   0   4  10     1025.44     1100.91     13.73 o 
   1   4  10      167.90      184.33     11.51 o 
   2   4  10      268.12      271.91     10.88 o 
   3   4  10       31.67       26.40     11.22 o 
   4   4  10      293.18      312.48     11.36 o 
   5   4  10       26.97       24.89     11.63 o 
   6   4  10      332.46      282.05     11.35 o 
 -11   5  10       11.44       33.56     11.30 o 
 -10   5  10       62.76       59.76     13.61 o 
  -9   5  10      227.91      254.93     11.28 o 
  -8   5  10      524.47      514.44     16.37 o 
  -7   5  10      155.82      168.37     11.37 o 
  -6   5  10      489.80      457.07     12.23 o 
  -5   5  10        1.01        5.29     10.52 o 
  -4   5  10      107.13       94.28     12.17 o 
  -3   5  10      184.31      168.81     11.66 o 
  -2   5  10     1595.09     1608.93     15.76 o 
  -1   5  10       41.20       57.73      9.81 o 
   0   5  10      353.07      366.73     12.79 o 
   1   5  10       13.66       16.51     10.61 o 
   2   5  10      624.49      538.70     11.11 o 
   3   5  10       32.96       70.63     10.91 o 
   4   5  10      199.79      216.83     11.27 o 
   5   5  10       10.15       23.44     12.30 o 
   6   5  10       66.95       68.53     10.39 o 
 -11   6  10       56.76       67.20     12.68 o 
 -10   6  10      469.36      425.62     12.16 o 
  -9   6  10       78.71       96.27     11.59 o 
  -8   6  10      424.51      439.99     17.22 o 
  -7   6  10      140.75      189.88     10.77 o 
  -6   6  10      166.57      182.59     12.37 o 
  -5   6  10      391.90      375.95     11.89 o 
  -4   6  10     1358.12     1412.89     22.85 o 
  -3   6  10        0.51       22.57     10.87 o 
  -2   6  10       12.06       33.14     11.73 o 
  -1   6  10       47.36       89.48     10.77 o 
   0   6  10      800.64      726.26     13.03 o 
   1   6  10      209.08      172.70     10.55 o 
   2   6  10        8.42       10.29      9.99 o 
   3   6  10        0.91        5.68     10.71 o 
   4   6  10      311.03      326.81     12.66 o 
   5   6  10        5.35       27.54     12.01 o 
   6   6  10      296.39      273.55     16.94 o 
 -10   7  10       67.15       41.04     11.06 o 
  -9   7  10       98.35      105.56     12.01 o 
  -8   7  10      532.82      574.44     17.98 o 
  -7   7  10       94.48       94.85     10.50 o 
  -6   7  10      436.37      463.49     11.73 o 
  -5   7  10      118.53      104.48     12.17 o 
  -4   7  10       29.80       18.25     10.80 o 
  -3   7  10       52.99       69.26     10.47 o 
  -2   7  10     1507.38     1521.63     31.63 o 
  -1   7  10       16.14       22.36     10.18 o 
   0   7  10      244.54      256.63     11.24 o 
   1   7  10      126.04      143.98     10.81 o 
   2   7  10       25.74       70.65     10.77 o 
   3   7  10        8.14       15.65      9.92 o 
   4   7  10       92.51       94.92     11.56 o 
   5   7  10       30.35       38.84     12.32 o 
   6   7  10       24.92       31.37     11.58 o 
 -10   8  10      338.18      295.61     12.19 o 
  -9   8  10        8.21       19.12     10.64 o 
  -8   8  10      475.84      448.12     12.22 o 
  -7   8  10       12.66       24.89     12.01 o 
  -6   8  10      211.58      193.09     11.26 o 
  -5   8  10        1.95       19.02     12.05 o 
  -4   8  10      777.08      806.07     13.45 o 
  -3   8  10       31.81       30.76     10.45 o 
  -2   8  10        0.26       14.01     11.31 o 
  -1   8  10      110.68       81.99      9.60 o 
   0   8  10       99.38       78.04     10.66 o 
   1   8  10       51.56       74.53     10.28 o 
   2   8  10      211.07      229.52     11.63 o 
   3   8  10       61.29       74.23     11.04 o 
   4   8  10      334.31      271.00     11.62 o 
   5   8  10       46.57       53.31     11.99 o 
  -9   9  10       19.53       32.76     10.09 o 
  -8   9  10      176.77      180.62     11.46 o 
  -7   9  10       76.71       54.65     10.64 o 
  -6   9  10      547.01      475.24     15.16 o 
  -5   9  10       86.11      106.83     11.30 o 
  -4   9  10      126.26      122.56     11.34 o 
  -3   9  10      109.48      135.70     10.63 o 
  -2   9  10      656.87      602.19     12.65 o 
  -1   9  10        4.51       23.58     10.25 o 
   0   9  10      109.85      129.84     10.28 o 
   1   9  10      236.17      264.07     10.71 o 
   2   9  10       69.39       83.08     10.79 o 
   3   9  10        6.35       18.67     10.92 o 
   4   9  10      154.41      156.11     10.67 o 
   5   9  10        2.44      -11.56     11.56 o 
  -9  10  10        1.59        0.22      9.75 o 
  -8  10  10      112.40      106.84     10.59 o 
  -7  10  10        3.38       16.56     11.48 o 
  -6  10  10      106.89      103.53     11.31 o 
  -5  10  10       14.22       -7.45     10.93 o 
  -4  10  10      299.79      341.16     12.44 o 
  -3  10  10      313.90      312.67     12.07 o 
  -2  10  10       35.92       44.04     11.33 o 
  -1  10  10      400.44      381.59     12.19 o 
   0  10  10      415.42      433.84     10.88 o 
   1  10  10      292.48      260.52     11.58 o 
   2  10  10       46.40       41.74     10.15 o 
   3  10  10       30.20       37.04     10.68 o 
   4  10  10       19.20       25.48     10.68 o 
  -8  11  10      182.98      163.00     11.27 o 
  -7  11  10        0.78       12.99      9.72 o 
  -6  11  10      196.51      206.97     11.93 o 
  -5  11  10       33.38       52.80     11.66 o 
  -4  11  10      106.96      101.53     10.99 o 
  -3  11  10        2.77        8.68     10.17 o 
  -2  11  10      456.94      407.59     12.78 o 
  -1  11  10       79.83       75.33      9.81 o 
   0  11  10        6.39       34.68     10.80 o 
   1  11  10      163.45      185.67     12.29 o 
   2  11  10      283.53      267.97     10.50 o 
   3  11  10       27.15       31.98     10.16 o 
  -7  12  10       12.14       14.26     11.10 o 
  -6  12  10       70.66       80.53     10.77 o 
  -5  12  10        2.84       23.91     11.14 o 
  -4  12  10      146.83      138.61     10.65 o 
  -3  12  10       74.74      100.49     11.19 o 
  -2  12  10       59.75       26.40     10.57 o 
  -1  12  10      148.40      144.21     10.51 o 
   0  12  10      197.10      177.12     10.49 o 
   1  12  10        0.24       -2.28      9.63 o 
   2  12  10       19.83       37.46      9.94 o 
  -6  13  10       13.50       46.97     10.76 o 
  -5  13  10       37.55       51.84     11.09 o 
  -4  13  10      100.87       94.36     10.05 o 
  -3  13  10        1.53       10.40     10.68 o 
  -2  13  10      348.98      339.62     11.47 o 
  -1  13  10      160.43      133.98     10.05 o 
   0  13  10        5.79       22.67      9.51 o 
   1  13  10      236.66      224.79     10.49 o 
  -4  14  10       44.02       53.37     10.88 o 
  -3  14  10       82.29       97.77     11.89 o 
  -2  14  10       14.05        9.59     10.67 o 
  -1  14  10       34.92       27.13     10.19 o 
 -11   0  11       27.19       51.79     20.36 o 
  -9   0  11      584.41      578.31     44.10 o 
  -7   0  11        7.02       49.36     18.42 o 
  -5   0  11     1121.75     1042.16     22.61 o 
  -3   0  11     2557.39     2551.96     66.50 o 
  -1   0  11        8.64      -13.39     15.97 o 
   1   0  11      583.93      604.93     29.16 o 
   3   0  11      462.45      468.25     17.97 o 
   5   0  11      253.95      239.69     20.63 o 
 -11   1  11      249.96      230.51     13.72 o 
 -10   1  11       13.91       26.04     11.14 o 
  -9   1  11        4.91       10.72     12.40 o 
  -8   1  11        0.05       30.61     12.67 o 
  -7   1  11     1271.04     1266.40     21.19 o 
  -6   1  11       68.80       86.40     10.96 o 
  -5   1  11     1736.51     1782.70     38.49 o 
  -4   1  11      102.54       82.99     10.27 o 
  -3   1  11      332.48      343.56     12.60 o 
  -2   1  11       19.81       12.48     10.45 o 
  -1   1  11     1351.88     1346.95     26.76 o 
   0   1  11       13.90        8.44     10.34 o 
   1   1  11      190.22      188.50     10.62 o 
   2   1  11       28.19       38.48     11.19 o 
   3   1  11      742.32      722.72     23.12 o 
   4   1  11        7.55       43.12     11.13 o 
   5   1  11      501.96      472.90     22.19 o 
   6   1  11        8.87       12.87     10.85 o 
 -11   2  11        0.44       18.18     17.91 o 
 -10   2  11       56.63       65.76     12.38 o 
  -9   2  11      450.70      450.51     14.61 o 
  -8   2  11      161.06      154.06     12.42 o 
  -7   2  11       69.22       76.45     11.15 o 
  -6   2  11       24.47       24.21     11.08 o 
  -5   2  11      754.41      812.76     21.30 o 
  -4   2  11      128.66      121.40     10.93 o 
  -3   2  11     2719.31     2748.89     34.44 o 
  -2   2  11      108.15      127.79     11.23 o 
  -1   2  11       46.17       48.77     10.41 o 
   0   2  11        2.56       -3.70     10.06 o 
   1   2  11     1696.97     1651.97     47.51 o 
   2   2  11      103.42      102.38     11.04 o 
   3   2  11      288.70      298.10     12.22 o 
   4   2  11        9.78       26.20     11.73 o 
   5   2  11      165.09      149.08     11.61 o 
 -11   3  11      202.16      233.16     12.54 o 
 -10   3  11       48.79       51.43     12.56 o 
  -9   3  11        6.97       12.89     11.93 o 
  -8   3  11        0.63       15.22     11.20 o 
  -7   3  11      835.47      807.62     17.17 o 
  -6   3  11       12.35       35.86     11.09 o 
  -5   3  11      673.71      663.37     17.50 o 
  -4   3  11        2.65       10.88     11.32 o 
  -3   3  11       61.54       55.09     10.76 o 
  -2   3  11       24.97       10.34     11.76 o 
  -1   3  11     1431.92     1408.24     20.91 o 
   0   3  11      115.97      115.55     10.56 o 
   1   3  11        1.07        8.33     11.47 o 
   2   3  11       40.04       42.58      9.75 o 
   3   3  11      453.34      441.28     12.02 o 
   4   3  11       65.77       66.78     10.37 o 
   5   3  11      197.12      199.28     15.72 o 
 -10   4  11       41.17       38.27     11.21 o 
  -9   4  11      368.05      351.98     16.97 o 
  -8   4  11      105.13       93.46     11.55 o 
  -7   4  11      186.09      178.28     12.29 o 
  -6   4  11        4.80       16.58     11.64 o 
  -5   4  11     1064.57      971.84     20.65 o 
  -4   4  11        1.51        4.52     11.10 o 
  -3   4  11      604.12      673.55     13.26 o 
  -2   4  11      185.00      149.26     11.22 o 
  -1   4  11       12.21       25.51     12.59 o 
   0   4  11        2.47       -7.23     11.17 o 
   1   4  11      625.89      573.12     17.50 o 
   2   4  11       71.31       80.50     11.67 o 
   3   4  11      326.80      327.84     17.39 o 
   4   4  11       14.78       23.26     11.44 o 
   5   4  11      160.00      152.49     11.74 o 
 -10   5  11       30.33       40.29     11.91 o 
  -9   5  11       87.97       87.63     11.66 o 
  -8   5  11       12.53       12.17     11.33 o 
  -7   5  11      394.26      375.91     11.59 o 
  -6   5  11      181.06      166.98     12.06 o 
  -5   5  11      536.14      594.22     12.91 o 
  -4   5  11        4.62       15.86     11.39 o 
  -3   5  11        4.33       24.26     11.14 o 
  -2   5  11      253.30      263.08     10.59 o 
  -1   5  11      555.71      603.79     15.18 o 
   0   5  11        0.06       10.33     12.20 o 
   1   5  11      112.53      134.53     10.47 o 
   2   5  11       57.18       48.01     10.78 o 
   3   5  11      857.72      894.80     26.24 o 
   4   5  11       19.21       24.49     11.57 o 
   5   5  11       87.42       86.26     10.68 o 
 -10   6  11       20.70       29.38     11.58 o 
  -9   6  11      169.06      176.96     11.62 o 
  -8   6  11       46.11       56.22     11.01 o 
  -7   6  11      211.98      209.99     11.58 o 
  -6   6  11        5.83       18.63     11.70 o 
  -5   6  11      161.27      182.84     11.56 o 
  -4   6  11       62.42       64.50     11.56 o 
  -3   6  11      562.18      463.08     12.56 o 
  -2   6  11       17.70       17.47     10.61 o 
  -1   6  11       54.64       42.66     10.69 o 
   0   6  11       42.77       64.77     12.15 o 
   1   6  11      983.92     1012.74     16.90 o 
   2   6  11        3.22       10.77     11.10 o 
   3   6  11        2.91        5.92     12.45 o 
   4   6  11       10.49       11.44     11.96 o 
   5   6  11      146.04      121.37     11.69 o 
  -9   7  11       28.28       48.22     10.77 o 
  -8   7  11       19.27       25.38      9.67 o 
  -7   7  11      211.31      185.15     11.26 o 
  -6   7  11       69.25       83.27     11.36 o 
  -5   7  11      198.82      201.18     10.81 o 
  -4   7  11       36.87       52.13     10.01 o 
  -3   7  11        4.68       11.06     11.50 o 
  -2   7  11       37.73       46.64     10.63 o 
  -1   7  11      243.66      228.60     11.23 o 
   0   7  11        0.88        9.46      9.51 o 
   1   7  11       70.52       92.89     11.88 o 
   2   7  11       10.80       24.19     10.47 o 
   3   7  11      110.28      103.01     10.92 o 
   4   7  11       12.09       -0.27     11.46 o 
  -9   8  11       87.26       97.14     10.95 o 
  -8   8  11        1.50       20.08     11.45 o 
  -7   8  11      245.43      223.53     11.05 o 
  -6   8  11       88.87      118.26     12.19 o 
  -5   8  11      109.05      104.14     11.48 o 
  -4   8  11      149.99      171.37     12.59 o 
  -3   8  11      244.09      253.42     11.29 o 
  -2   8  11        1.56        5.96     11.23 o 
  -1   8  11       30.99       30.89     11.54 o 
   0   8  11       71.94      110.23     11.00 o 
   1   8  11      187.24      225.73     11.82 o 
   2   8  11       11.06        9.56     11.25 o 
   3   8  11       48.69       47.67      9.80 o 
   4   8  11       84.53      111.18     11.75 o 
  -8   9  11       74.27       79.17     10.64 o 
  -7   9  11       96.34      110.36     11.57 o 
  -6   9  11        1.21       12.49     12.82 o 
  -5   9  11      270.59      263.89     12.64 o 
  -4   9  11      165.69      179.59     11.52 o 
  -3   9  11       74.64       49.84     12.12 o 
  -2   9  11       67.59       61.71     10.49 o 
  -1   9  11      287.38      290.64     11.89 o 
   0   9  11        0.96       -1.97     10.19 o 
   1   9  11       17.78       15.62     10.32 o 
   2   9  11      125.33      126.94     11.36 o 
   3   9  11      171.24      168.92     11.15 o 
  -8  10  11        8.57       20.17     10.61 o 
  -7  10  11        3.69       19.85     10.36 o 
  -6  10  11       77.77       91.70     11.53 o 
  -5  10  11       82.36       94.24     11.75 o 
  -4  10  11      138.30      139.21     11.73 o 
  -3  10  11      156.97      136.14     12.16 o 
  -2  10  11       45.66       66.48     11.59 o 
  -1  10  11        1.91       11.97     10.51 o 
   0  10  11      222.85      209.18     11.39 o 
   1  10  11      254.07      226.61     10.93 o 
   2  10  11       14.64       21.58     10.65 o 
  -7  11  11      155.18      138.30     11.50 o 
  -6  11  11        9.59       13.89     11.71 o 
  -5  11  11      168.33      158.52     11.07 o 
  -4  11  11      239.86      242.71     11.81 o 
  -3  11  11       77.60       79.06     10.44 o 
  -2  11  11      178.09      190.52      9.81 o 
  -1  11  11      213.13      206.64     10.70 o 
   0  11  11        0.38        4.58     10.38 o 
   1  11  11        7.33       19.62     10.33 o 
  -5  12  11      190.31      165.58     11.20 o 
  -4  12  11       13.10        0.19     10.78 o 
  -3  12  11      215.56      195.80     12.22 o 
  -2  12  11       89.79       85.57     10.26 o 
  -1  12  11       30.26       28.17     10.70 o 
   0  12  11      202.20      186.13     10.16 o 
 -10   0  12       46.91       52.04     20.19 o 
  -8   0  12     1166.43     1163.89     75.81 o 
  -6   0  12      372.09      356.44     16.92 o 
  -4   0  12      125.92      142.87     16.74 o 
  -2   0  12     1303.37     1296.99     59.78 o 
   0   0  12        3.62       23.67     18.45 o 
   2   0  12      280.92      281.58     17.49 o 
   4   0  12      294.73      269.56     32.80 o 
 -10   1  12      628.30      597.86     17.91 o 
  -9   1  12       19.03       12.14     12.46 o 
  -8   1  12      158.37      155.81     13.04 o 
  -7   1  12       15.95       16.08     11.60 o 
  -6   1  12      664.19      691.26     18.59 o 
  -5   1  12        1.80        5.48     10.63 o 
  -4   1  12      760.96      757.11     14.21 o 
  -3   1  12      110.50      106.50     10.72 o 
  -2   1  12       45.39       54.87     10.48 o 
  -1   1  12        0.17        2.58     11.52 o 
   0   1  12      845.70      772.14     24.52 o 
   1   1  12        2.10       -3.26     10.33 o 
   2   1  12      123.71      110.95     10.96 o 
   3   1  12        0.24       11.67     10.36 o 
   4   1  12      152.24      146.92     10.76 o 
 -10   2  12       12.71       12.97     12.24 o 
  -9   2  12        0.34       15.46     19.12 o 
  -8   2  12      775.19      744.20     23.04 o 
  -7   2  12       24.25       30.86     12.44 o 
  -6   2  12      632.75      612.48     13.37 o 
  -5   2  12       57.98       62.20     11.92 o 
  -4   2  12       61.80       68.92     12.28 o 
  -3   2  12       74.82       77.55     12.58 o 
  -2   2  12     1269.61     1216.73     32.90 o 
  -1   2  12      152.92      192.21     11.71 o 
   0   2  12       34.73       49.14     10.02 o 
   1   2  12       40.93       40.24      9.75 o 
   2   2  12      695.21      598.53     29.75 o 
   3   2  12      124.96      118.23     11.93 o 
   4   2  12      122.39      116.67     10.96 o 
  -9   3  12       24.61        4.95     11.49 o 
  -8   3  12       55.35       56.37     11.86 o 
  -7   3  12       25.37       27.58     11.07 o 
  -6   3  12      546.55      513.13     13.70 o 
  -5   3  12        5.14       20.38     11.55 o 
  -4   3  12      449.33      413.05     12.18 o 
  -3   3  12        5.14       -4.53     11.30 o 
  -2   3  12      116.45      134.18     12.87 o 
  -1   3  12      159.76      179.63     11.90 o 
   0   3  12     1079.26     1116.08     34.60 o 
   1   3  12        0.28        3.04     16.76 o 
   2   3  12        2.22       16.33     10.70 o 
   3   3  12       74.44       72.84     11.47 o 
   4   3  12      228.36      207.97     15.71 o 
  -9   4  12        0.80       10.95     12.80 o 
  -8   4  12      550.32      556.12     14.97 o 
  -7   4  12       13.33        9.21     11.50 o 
  -6   4  12      358.49      368.55     18.24 o 
  -5   4  12       11.36       18.34     12.15 o 
  -4   4  12      513.05      512.24     12.59 o 
  -3   4  12       77.29       70.55     13.65 o 
  -2   4  12      232.44      230.23     12.19 o 
  -1   4  12        0.12       10.00     11.12 o 
   0   4  12        1.52        2.29     11.22 o 
   1   4  12       11.22       15.16     11.23 o 
   2   4  12      226.36      252.79     12.57 o 
   3   4  12       26.95       24.28     10.82 o 
  -9   5  12        0.04       14.58     11.75 o 
  -8   5  12       24.02       25.34     10.99 o 
  -7   5  12        0.78       -3.64     11.51 o 
  -6   5  12      174.94      168.73     11.64 o 
  -5   5  12        8.68        3.80     10.88 o 
  -4   5  12      356.27      330.50     13.88 o 
  -3   5  12       20.06       32.38     12.57 o 
  -2   5  12      182.73      166.31     12.32 o 
  -1   5  12        8.11       24.48     11.49 o 
   0   5  12      547.63      516.86     17.29 o 
   1   5  12      392.00      427.62     15.17 o 
   2   5  12      164.28      135.88     10.68 o 
   3   5  12       53.59       43.08     10.76 o 
  -8   6  12      199.30      178.54     10.85 o 
  -7   6  12       40.56       41.61     11.71 o 
  -6   6  12       82.46       84.54     11.66 o 
  -5   6  12       11.29        1.01     10.47 o 
  -4   6  12      316.10      307.27     12.61 o 
  -3   6  12       10.06       15.46     11.65 o 
  -2   6  12      426.68      479.36     15.66 o 
  -1   6  12       13.58       29.75     11.11 o 
   0   6  12       75.06       85.50     10.62 o 
   1   6  12        0.99       10.29     11.95 o 
   2   6  12      861.17      792.39     22.27 o 
   3   6  12        1.90       -4.81     14.85 o 
  -8   7  12        1.59       24.29     11.50 o 
  -7   7  12       37.73       59.24     11.38 o 
  -6   7  12      145.57      148.72     11.87 o 
  -5   7  12       19.30       24.87     11.31 o 
  -4   7  12       47.91       72.81     11.05 o 
  -3   7  12       20.27       27.74     11.84 o 
  -2   7  12      171.94      142.52     11.27 o 
  -1   7  12        9.02       12.31     11.19 o 
   0   7  12      427.31      417.36     11.77 o 
   1   7  12       34.85       24.14     10.88 o 
   2   7  12       16.49       29.07     10.75 o 
  -7   8  12        1.21       23.92     12.38 o 
  -6   8  12       44.15       58.57     12.73 o 
  -5   8  12       23.29       33.11     11.69 o 
  -4   8  12      222.18      218.22     11.91 o 
  -3   8  12       48.82       49.37     11.03 o 
  -2   8  12      235.01      199.93     11.52 o 
  -1   8  12       30.54       33.83     10.43 o 
   0   8  12       51.87       64.08     11.11 o 
   1   8  12       59.86       55.88     11.54 o 
   2   8  12      380.79      358.87     15.38 o 
  -6   9  12      118.78      125.79     11.56 o 
  -5   9  12       69.60       40.27     11.69 o 
  -4   9  12       90.61       85.32     11.15 o 
  -3   9  12        5.64       19.36     11.97 o 
  -2   9  12      177.30      156.08     11.04 o 
  -1   9  12       46.27       53.20     10.79 o 
   0   9  12      270.18      228.26     11.54 o 
   1   9  12       15.62       26.01     10.72 o 
  -5  10  12      158.14      140.08     11.74 o 
  -4  10  12       52.96       46.52     11.46 o 
  -3  10  12      185.13      180.97     11.05 o 
  -2  10  12      114.52      127.25     11.55 o 
  -1  10  12       17.10       17.53     10.98 o 
  -7   0  13      332.21      359.61     21.74 o 
  -5   0  13      105.61       82.30     17.33 o 
  -3   0  13       12.01       39.43     21.29 o 
  -1   0  13      232.64      213.20     17.71 o 
   1   0  13       12.92       -0.90     16.92 o 
  -8   1  13        0.25       20.27     13.61 o 
  -7   1  13      201.46      173.89     12.20 o 
  -6   1  13        0.65       -1.60     11.18 o 
  -5   1  13      380.18      348.18     12.30 o 
  -4   1  13        2.89        9.33     11.97 o 
  -3   1  13      396.57      433.72     17.05 o 
  -2   1  13       24.51       47.62     11.70 o 
  -1   1  13        7.94       28.84     10.39 o 
   0   1  13        8.56        9.54      9.55 o 
   1   1  13      378.43      360.76     18.14 o 
   2   1  13       11.03       19.69     10.00 o 
  -8   2  13        1.69       11.85     12.80 o 
  -7   2  13      218.41      214.59     11.64 o 
  -6   2  13        1.67        8.07     11.49 o 
  -5   2  13      377.82      361.20     13.82 o 
  -4   2  13       34.72       42.20     12.78 o 
  -3   2  13       87.23       80.50     12.68 o 
  -2   2  13        1.71       14.13     11.61 o 
  -1   2  13      530.81      482.74     20.09 o 
   0   2  13       23.06       24.67     10.58 o 
   1   2  13        2.02       -6.11     11.41 o 
   2   2  13       24.08       19.82     10.91 o 
  -8   3  13       12.38       22.36     12.05 o 
  -7   3  13       43.12       34.08     11.66 o 
  -6   3  13        5.02        9.85     12.39 o 
  -5   3  13      251.41      258.10     12.76 o 
  -4   3  13        3.26       12.74     13.68 o 
  -3   3  13      277.95      252.43     13.16 o 
  -2   3  13      182.06      194.19     12.20 o 
  -1   3  13       44.77       27.43     11.48 o 
   0   3  13        1.34       17.61     11.22 o 
   1   3  13      468.75      364.56     15.17 o 
   2   3  13       15.72        2.74     10.12 o 
  -7   4  13      286.30      237.85     11.98 o 
  -6   4  13       53.95       50.66     13.35 o 
  -5   4  13      150.02      150.87     12.22 o 
  -4   4  13       39.99       56.40     13.27 o 
  -3   4  13      442.11      394.81     12.87 o 
  -2   4  13        5.45       10.61     12.38 o 
  -1   4  13      306.11      315.42     14.61 o 
   0   4  13       41.75       50.78     11.26 o 
   1   4  13        3.05       26.87     11.42 o 
  -7   5  13        9.89       42.08     11.79 o 
  -6   5  13        5.11       12.63     12.01 o 
  -5   5  13      260.55      241.58     12.72 o 
  -4   5  13        1.43        2.91     12.74 o 
  -3   5  13      496.74      489.17     12.80 o 
  -2   5  13       68.93       63.52     12.28 o 
  -1   5  13      129.40      108.60     12.33 o 
   0   5  13      106.54       76.74     11.24 o 
   1   5  13      427.75      362.78     13.15 o 
  -6   6  13        3.61       28.21     11.67 o 
  -5   6  13       20.77       31.78     11.14 o 
  -4   6  13       40.22       45.37     11.87 o 
  -3   6  13      300.29      275.23     11.08 o 
  -2   6  13       26.31       23.57     11.45 o 
  -1   6  13      531.23      440.45     16.05 o 
   0   6  13       57.57       71.35     11.81 o 
  -5   7  13      346.21      306.81     17.66 o 
  -4   7  13        1.03        9.85     11.74 o 
  -3   7  13      194.14      178.48     14.47 o 
  -2   7  13       19.14       31.58     11.03 o 
  -1   7  13      136.02      128.30     12.62 o 
  -4   8  13       16.70       28.98     11.86 o 
  -3   8  13      276.31      227.81     11.86 o 
  -2   8  13       47.02       53.38     11.20 o 
  -4   0  14       20.56       15.57     15.63 o 
  -2   0  14      149.58      142.56     16.20 o 
  -5   1  14        0.03       15.56     11.20 o 
  -4   1  14      261.88      235.43     14.42 o 
  -3   1  14        1.01       22.18     11.63 o 
  -2   1  14       92.39       89.56     12.38 o 
  -5   2  14        3.58        0.84     12.05 o 
  -4   2  14      159.54      162.12     12.67 o 
  -3   2  14       78.74       72.00     15.52 o 
  -2   2  14      187.74      151.67     11.59 o 
  -4   3  14      166.69      142.30     11.66 o 
  -3   3  14       30.04       46.03     12.47 o 
                                                 
